# Supplementary material for: Genome-Wide Re-Identification and Analysis of CrRLK1Ls in Tomato
Source: Int J Mol Sci. 2023 Feb 5;24(4):3142. doi: 10.3390/ijms24043142 (PMC9959574; doi:10.3390/ijms24043142)
Supplement: Supplementary file 1 [file ijms-24-03142-s001.zip]

Archive with 2 entries (2 files):
- Supplementary Materials-Figures.pdf
- Supplementary Materials-Tables.xlsx
