# Supplementary material for: Genome-Wide Re-Identification and Analysis of CrRLK1Ls in Tomato
Source: Int J Mol Sci. 2023 Feb 5;24(4):3142. doi: 10.3390/ijms24043142 (PMC9959574; doi:10.3390/ijms24043142)
Supplement: Supplementary file 1 [file ijms-24-03142-s001.zip › Supplementary Materials-Tables.xlsx]

## Sheet: Table S1
Table S1. List of the tomato CrRLK1Ls identified in SGN database.
SGN locus	Protein length (aa)	Molecular weight (Da)	Theoretical pI	Grand average of hydropathicity (GRAVY)
Solyc01g059910.3.1	772	86085.4	6.86	-0.3
Solyc01g109950.5.1	876	96273.2	5.82	-0.212
Solyc02g014030.3.1	1152	129598	6.93	-0.174
Solyc02g069970.4.1	668	73821.6	6.46	-0.183
Solyc02g071860.4.1	722	80801.8	8.08	-0.36
Solyc02g071880.3.1	995	111072	5.79	-0.108
Solyc02g089090.3.1	869	97152.9	6.14	-0.234
Solyc02g091590.4.1	903	101461	8.92	-0.197
Solyc03g044160.3.1	817	91323.6	5.9	-0.168
Solyc03g093380.2.1	865	97835	5.41	-0.201
Solyc03g115710.1.1	847	93402.6	6.31	-0.079
Solyc03g121230.3.1	894	99669.4	5.49	-0.16
Solyc05g014240.4.1	926	103366	5.88	-0.267
Solyc05g054680.1.1	840	92846.4	6.26	0.021
Solyc05g054860.1.1	811	90461.2	5.66	-0.079
Solyc06g009540.1.1	887	97458.6	5.73	-0.264
Solyc06g009550.5.1	726	81124.9	5.62	-0.288
Solyc07g008400.3.1	854	94945.2	6.36	-0.259
Solyc09g007280.4.1	928	102646	5.82	-0.212
Solyc09g015830.3.1	649	71187.6	6.27	-0.28
Solyc09g060110.4.1	904	101257	5.48	-0.107
Solyc10g006870.1.1	840	91947.6	5.26	0.032
Solyc10g054050.3.1	795	88334.4	6.05	-0.198
Solyc11g072910.1.1	834	91682.1	5.84	-0.104
Annotated proteins that differ from NCBI are highlighted in red

## Sheet: Table S2
Table S2. Detailed annotations of SlCrRLK1L20 from different versions database.
Tomato Genome version	Annotation version	start	end	name
SL2.31	ITAG2	1	1950	CDS
SL2.4	ITAG2.3	1	1950	CDS
SL2.50	ITAG2.4	1	1950	CDS
SL3.0	ITAG3	1	223	5' UTR
SL3.0	ITAG3	645	659	5' UTR
SL3.0	ITAG3	660	896	CDS
SL3.0	ITAG3	1284	1476	CDS
SL3.0	ITAG3	1926	3326	CDS
SL3.0	ITAG3.1	1	223	5' UTR
SL3.0	ITAG3.1	645	659	5' UTR
SL3.0	ITAG3.1	660	896	CDS
SL3.0	ITAG3.1	1284	1476	CDS
SL3.0	ITAG3.1	1926	3326	CDS
SL3.0	ITAG3.2	1	223	5' UTR
SL3.0	ITAG3.2	645	659	5' UTR
SL3.0	ITAG3.2	660	896	CDS
SL3.0	ITAG3.2	1284	1476	CDS
SL3.0	ITAG3.2	1926	3326	CDS
SL4.0	ITAG4	1	1950	CDS
SL4.0	ITAG4.1	1	1950	CDS
SL2.40	GCF_000188115.2	1	262	5' UTR
SL2.40	GCF_000188115.2	662	698	5' UTR
SL2.40	GCF_000188115.2	699	3368	CDS
SL2.40	GCF_000188115.2	3369	3743	3' UTR
SL2.50	GCF_000188115.3	1	257	5' UTR
SL2.50	GCF_000188115.3	657	693	5' UTR
SL2.50	GCF_000188115.3	694	3363	CDS
SL2.50	GCF_000188115.3	3364	3620	3' UTR
SL3.0	GCF_000188115.4	1	268	5' UTR
SL3.0	GCF_000188115.4	668	704	5' UTR
SL3.0	GCF_000188115.4	705	3374	CDS
SL3.0	GCF_000188115.4	3375	3626	3' UTR
SL3.1	GCF_000188115.5	1	268	5' UTR
SL3.1	GCF_000188115.5	668	704	5' UTR
SL3.1	GCF_000188115.5	705	3374	CDS
SL3.1	GCF_000188115.5	3375	3626	3' UTR

## Sheet: Table S3
Table S3. Detailed information of subcellular localization prediction of SlCrRLK1Ls.
	Predicted location(s)			DeepTMHMM - Predictions
Query protein	Plant-mPLoc Computation	CELLO	MultiLoc2	SP number	TM helix number
SlCrRLK1L1	Nucleus.	PlasmaMembrane	plasma membrane	1	1
SlCrRLK1L2	Cytoplasm. Nucleus.	PlasmaMembrane	plasma membrane	1	1
SlCrRLK1L3	Nucleus.	PlasmaMembrane	plasma membrane	1	1
SlCrRLK1L4	Cytoplasm.	PlasmaMembrane	plasma membrane	1	1
SlCrRLK1L5	Cell membrane.	Cytoplasmic	plasma membrane	1	1
SlCrRLK1L6	Cell membrane.	PlasmaMembrane	plasma membrane	1	1
SlCrRLK1L7	Cytoplasm. Mitochondrion. Nucleus.	PlasmaMembrane	plasma membrane	1	1
SlCrRLK1L8	Cell membrane.	PlasmaMembrane	plasma membrane	1	1
SlCrRLK1L9	Nucleus.	PlasmaMembrane	plasma membrane	1	1
SlCrRLK1L10	Cell membrane.	PlasmaMembrane	plasma membrane	1	1
SlCrRLK1L11	Cell membrane. Cytoplasm. Nucleus.	PlasmaMembrane	cytoplasmic	0	2
SlCrRLK1L12	Cell membrane.	PlasmaMembrane	vacuolar	1	1
SlCrRLK1L13	Cell membrane.	PlasmaMembrane	plasma membrane	1	1
SlCrRLK1L14	Cell membrane.	PlasmaMembrane	plasma membrane	1	1
SlCrRLK1L15	Nucleus.	PlasmaMembrane	plasma membrane	1	1
SlCrRLK1L16	Nucleus.	PlasmaMembrane	plasma membrane	1	1
SlCrRLK1L17	Nucleus.	PlasmaMembrane	plasma membrane	1	1
SlCrRLK1L18	Nucleus.	PlasmaMembrane	plasma membrane	1	1
SlCrRLK1L19	Cell membrane.	PlasmaMembrane	plasma membrane	1	1
SlCrRLK1L20	Chloroplast. Cytoplasm. Nucleus.	PlasmaMembrane	plasma membrane	1	1
SlCrRLK1L21	Cell membrane.	PlasmaMembrane	vacuolar	1	1
SlCrRLK1L22	Cytoplasm. Extracell. Nucleus.	PlasmaMembrane	plasma membrane	1	1
SlCrRLK1L23	Nucleus.	PlasmaMembrane	plasma membrane	1	1
SlCrRLK1L24	Nucleus.	PlasmaMembrane	plasma membrane	1	1

## Sheet: Table S4
Table S4. Detailed protein domains information of SlCrRLK1Ls.
Protein name	From	To	Domain
SlCrRLK1L1	529	721	PKc_like superfamily
SlCrRLK1L1	34	396	Malectin_like superfamily
SlCrRLK1L1	1	22	Signal peptide
SlCrRLK1L1	437	457	Transmembrane helix
SlCrRLK1L2	531	723	PKc_like superfamily
SlCrRLK1L2	62	414	Malectin_like superfamily
SlCrRLK1L2	1	40	Signal peptide
SlCrRLK1L2	439	459	Transmembrane helix
SlCrRLK1L3	515	719	PKc_like superfamily
SlCrRLK1L3	53	418	Malectin_like superfamily
SlCrRLK1L3	899	1079	PKc_like superfamily
SlCrRLK1L3	1	43	Signal peptide
SlCrRLK1L3	454	472	Transmembrane helix
SlCrRLK1L4	523	714	PKc_like superfamily
SlCrRLK1L4	33	404	Malectin_like superfamily
SlCrRLK1L4	1	26	Signal peptide
SlCrRLK1L4	435	455	Transmembrane helix
SlCrRLK1L5	671	861	PKc_like superfamily
SlCrRLK1L5	403	587	Malectin
SlCrRLK1L5	1	25	Signal peptide
SlCrRLK1L5	611	631	Transmembrane helix
SlCrRLK1L6	665	866	PKc_like superfamily
SlCrRLK1L6	398	584	Malectin
SlCrRLK1L6	1	23	Signal peptide
SlCrRLK1L6	604	624	Transmembrane helix
SlCrRLK1L7	514	722	PKc_like superfamily
SlCrRLK1L7	34	392	Malectin_like superfamily
SlCrRLK1L7	1	20	Signal peptide
SlCrRLK1L7	429	449	Transmembrane helix
SlCrRLK1L8	581	777	PKc_like superfamily
SlCrRLK1L8	42	348	Malectin_like superfamily
SlCrRLK1L8	1	28	Signal peptide
SlCrRLK1L8	500	521	Transmembrane helix
SlCrRLK1L9	483	681	PKc_like superfamily
SlCrRLK1L9	33	377	Malectin_like superfamily
SlCrRLK1L9	1	20	Signal peptide
SlCrRLK1L9	394	416	Transmembrane helix
SlCrRLK1L10	39	359	Malectin_like
SlCrRLK1L10	572	764	PKc_like superfamily
SlCrRLK1L10	1	25	Signal peptide
SlCrRLK1L10	521	541	Transmembrane helix
SlCrRLK1L11	1007	1198	PKc_like superfamily
SlCrRLK1L11	528	889	Malectin_like superfamily
SlCrRLK1L11	278	474	LON_substr_bdg
SlCrRLK1L11	194	231	zf-C3HC4_2
SlCrRLK1L11	501	510	Transmembrane helix
SlCrRLK1L11	917	937	Transmembrane helix
SlCrRLK1L12	32	355	Malectin_like
SlCrRLK1L12	615	808	PKc_like superfamily
SlCrRLK1L12	1	22	Signal peptide
SlCrRLK1L12	552	572	Transmembrane helix
SlCrRLK1L13	28	359	Malectin_like
SlCrRLK1L13	608	807	PKc_like superfamily
SlCrRLK1L13	1	20	Signal peptide
SlCrRLK1L13	531	553	Transmembrane helix
SlCrRLK1L14	511	702	PKc_like superfamily
SlCrRLK1L14	36	394	Malectin_like superfamily
SlCrRLK1L14	1	26	Signal peptide
SlCrRLK1L14	424	444	Transmembrane helix
SlCrRLK1L15	485	675	PKc_like superfamily
SlCrRLK1L15	33	380	Malectin_like superfamily
SlCrRLK1L15	1	22	Signal peptide
SlCrRLK1L15	408	430	Transmembrane helix
SlCrRLK1L16	553	744	PKc_like superfamily
SlCrRLK1L16	33	414	Malectin_like superfamily
SlCrRLK1L16	1	23	Signal peptide
SlCrRLK1L16	460	481	Transmembrane helix
SlCrRLK1L17	544	735	PKc_like superfamily
SlCrRLK1L17	32	408	Malectin_like superfamily
SlCrRLK1L17	1	21	Signal peptide
SlCrRLK1L17	452	474	Transmembrane helix
SlCrRLK1L18	529	721	PKc_like superfamily
SlCrRLK1L18	34	396	Malectin_like superfamily
SlCrRLK1L18	1	22	Signal peptide
SlCrRLK1L18	437	457	Transmembrane helix
SlCrRLK1L19	30	361	Malectin_like
SlCrRLK1L19	602	797	PKc_like superfamily
SlCrRLK1L19	1	23	Signal peptide
SlCrRLK1L19	531	553	Transmembrane helix
SlCrRLK1L20	538	728	PKc_like superfamily
SlCrRLK1L20	38	407	Malectin_like superfamily
SlCrRLK1L20	1	27	Signal peptide
SlCrRLK1L20	452	467	Transmembrane helix
SlCrRLK1L21	31	345	Malectin_like superfamily
SlCrRLK1L21	617	817	PKc_like superfamily
SlCrRLK1L21	1	23	Signal peptide
SlCrRLK1L21	556	577	Transmembrane helix
SlCrRLK1L22	504	694	PKc_like superfamily
SlCrRLK1L22	38	387	Malectin_like superfamily
SlCrRLK1L22	1	28	Signal peptide
SlCrRLK1L22	415	436	Transmembrane helix
SlCrRLK1L23	527	722	PKc_like superfamily
SlCrRLK1L23	61	414	Malectin_like superfamily
SlCrRLK1L23	1	40	Signal peptide
SlCrRLK1L23	439	459	Transmembrane helix
SlCrRLK1L24	500	691	PKc_like superfamily
SlCrRLK1L24	34	384	Malectin_like superfamily
SlCrRLK1L24	1	25	Signal peptide
SlCrRLK1L24	414	434	Transmembrane helix

## Sheet: Table S5
Table S5. Detailed information of SlCrRLK1L cis-acting elements.
ID	From	to	Pathway	Cis-acting elements	Sequence
SlCrRLK1L1	717	723	light responsiveness	G-box	CACGTC
SlCrRLK1L1	1534	1540	light responsiveness	G-box	TACGTG
SlCrRLK1L1	1498	1511	light responsiveness	4cl-CMA1c	CTTTACCAACCCCC
SlCrRLK1L1	717	722	abscisic acid responsiveness	ABRE	ACGTG
SlCrRLK1L1	1535	1540	abscisic acid responsiveness	ABRE	ACGTG
SlCrRLK1L1	1716	1722	light responsiveness	TCT-motif	TCTTAC
SlCrRLK1L1	1936	1942	light responsiveness	TCT-motif	TCTTAC
SlCrRLK1L1	1676	1685	salicylic acid responsiveness	TCA-element	CCATCTTTTT
SlCrRLK1L1	719	724	MeJA-responsiveness	TGACG-motif	TGACG
SlCrRLK1L1	1257	1262	MeJA-responsiveness	TGACG-motif	TGACG
SlCrRLK1L1	969	979	light responsiveness	GTGGC-motif	CAGCGTGTGGC
SlCrRLK1L1	1868	1874	light responsiveness	Box 4	ATTAAT
SlCrRLK1L1	1032	1038	light responsiveness	GT1-motif	GGTTAA
SlCrRLK1L1	719	724	MeJA-responsiveness	CGTCA-motif	CGTCA
SlCrRLK1L1	1257	1262	MeJA-responsiveness	CGTCA-motif	CGTCA
SlCrRLK1L1	1591	1598	endosperm expression	GCN4_motif	TGAGTCA
SlCrRLK1L1	4	10	MYC related	MYC	CATTTG
SlCrRLK1L1	243	249	MYC related	MYC	CATGTG
SlCrRLK1L1	1112	1118	MYC related	MYC	CATTTG
SlCrRLK1L1	1658	1664	MYC related	MYC	CATGTG
SlCrRLK1L1	1337	1345	ethylene responsiveness	ERE	ATTTCATA
SlCrRLK1L1	460	469	wound response	WUN-motif	CAATTACAT
SlCrRLK1L1	1330	1339	wound response	WUN-motif	AAATTACTA
SlCrRLK1L1	1559	1567	wound response	WUN-motif	AAATTACT
SlCrRLK1L1	1934	1941	MYC related	Myc	TCTCTTA
SlCrRLK1L2	810	818	light responsiveness	chs-CMA2a	TCACTTGA
SlCrRLK1L2	995	1001	light responsiveness	TCT-motif	TCTTAC
SlCrRLK1L2	1674	1680	light responsiveness	TCT-motif	TCTTAC
SlCrRLK1L2	1195	1201	anaerobic induction	ARE	AAACCA
SlCrRLK1L2	1918	1924	anaerobic induction	ARE	AAACCA
SlCrRLK1L2	1680	1687	light responsiveness	GATA-motif	GATAGGA
SlCrRLK1L2	1527	1534	endosperm expression	GCN4_motif	TGAGTCA
SlCrRLK1L2	294	300	light responsiveness	Box 4	ATTAAT
SlCrRLK1L2	298	304	light responsiveness	Box 4	ATTAAT
SlCrRLK1L2	1778	1784	light responsiveness	Box 4	ATTAAT
SlCrRLK1L2	306	314	ethylene responsiveness	ERE	ATTTTAAA
SlCrRLK1L2	1264	1272	ethylene responsiveness	ERE	ATTTTAAA
SlCrRLK1L2	1342	1350	ethylene responsiveness	ERE	ATTTCATA
SlCrRLK1L2	430	436	MYC related	MYC	CAATTG
SlCrRLK1L2	890	896	MYC related	MYC	CATTTG
SlCrRLK1L2	968	974	MYC related	MYC	CATTTG
SlCrRLK1L2	1616	1622	MYC related	MYC	CAATTG
SlCrRLK1L3	135	141	MYB binding site	MBS	CAACTG
SlCrRLK1L3	792	801.5	light responsiveness	Gap-box	CAAATGAA(A/G)A
SlCrRLK1L3	919	924	MeJA-responsiveness	TGACG-motif	TGACG
SlCrRLK1L3	15	22	MYB binding site	MRE	AACCTAA
SlCrRLK1L3	883	890	MYB binding site	MRE	AACCTAA
SlCrRLK1L3	116	125	salicylic acid responsiveness	TCA-element	CCATCTTTTT
SlCrRLK1L3	1130	1139	salicylic acid responsiveness	TCA-element	CCATCTTTTT
SlCrRLK1L3	1215	1224	salicylic acid responsiveness	TCA-element	CCATCTTTTT
SlCrRLK1L3	208	216	light responsiveness	LAMP-element	CTTTATCA
SlCrRLK1L3	919	924	MeJA-responsiveness	CGTCA-motif	CGTCA
SlCrRLK1L3	12	19	light responsiveness	GT1-motif	GGTTAAT
SlCrRLK1L3	13	19	light responsiveness	GT1-motif	GGTTAA
SlCrRLK1L3	886	893	light responsiveness	GT1-motif	GGTTAAT
SlCrRLK1L3	1386	1394	light responsiveness	GA-motif	ATAGATAA
SlCrRLK1L3	923	929	light responsiveness	Box 4	ATTAAT
SlCrRLK1L3	686	691	abscisic acid responsiveness	ABRE	ACGTG
SlCrRLK1L3	917	922	abscisic acid responsiveness	ABRE	ACGTG
SlCrRLK1L3	686	692	light responsiveness	G-box	CACGTC
SlCrRLK1L3	917	923	light responsiveness	G-box	CACGTC
SlCrRLK1L3	630	639	light responsiveness	ACE	GCGACGTACC
SlCrRLK1L3	1167	1175	light responsiveness	chs-CMA1a	TTACTTAA
SlCrRLK1L3	1372	1378	anaerobic induction	ARE	AAACCA
SlCrRLK1L3	1404	1410	anaerobic induction	ARE	AAACCA
SlCrRLK1L3	26	34	ethylene responsiveness	ERE	ATTTTAAA
SlCrRLK1L3	28	36	ethylene responsiveness	ERE	ATTTTAAA
SlCrRLK1L3	283	291	ethylene responsiveness	ERE	ATTTCATA
SlCrRLK1L3	1079	1087	ethylene responsiveness	ERE	ATTTTAAA
SlCrRLK1L3	1811	1819	ethylene responsiveness	ERE	ATTTTAAA
SlCrRLK1L3	336	342	MYC related	MYC	CAATTG
SlCrRLK1L3	386	392	MYC related	MYC	CATTTG
SlCrRLK1L3	776	782	MYC related	MYC	CATTTG
SlCrRLK1L3	796	802	MYC related	MYC	CATTTG
SlCrRLK1L4	1803	1809	light responsiveness	GT1-motif	GGTTAA
SlCrRLK1L4	146	151	MeJA-responsiveness	CGTCA-motif	CGTCA
SlCrRLK1L4	287	292	MeJA-responsiveness	CGTCA-motif	CGTCA
SlCrRLK1L4	5	11	light responsiveness	Box 4	ATTAAT
SlCrRLK1L4	28	34	light responsiveness	Box 4	ATTAAT
SlCrRLK1L4	111	117	light responsiveness	Box 4	ATTAAT
SlCrRLK1L4	965	971	light responsiveness	Box 4	ATTAAT
SlCrRLK1L4	1143	1149	light responsiveness	Box 4	ATTAAT
SlCrRLK1L4	1159	1165	light responsiveness	Box 4	ATTAAT
SlCrRLK1L4	1227	1233	light responsiveness	Box 4	ATTAAT
SlCrRLK1L4	1494	1500	light responsiveness	Box 4	ATTAAT
SlCrRLK1L4	1913	1919	light responsiveness	Box 4	ATTAAT
SlCrRLK1L4	1692	1700	seed-specific regulation	RY-element	CATGCATG
SlCrRLK1L4	685	691	MYB binding site	MBS	CAACTG
SlCrRLK1L4	1530	1536	light responsiveness	G-Box	CACGTT
SlCrRLK1L4	146	151	MeJA-responsiveness	TGACG-motif	TGACG
SlCrRLK1L4	287	292	MeJA-responsiveness	TGACG-motif	TGACG
SlCrRLK1L4	1873	1880	MYB binding site	MRE	AACCTAA
SlCrRLK1L4	143	151	auxin-responsiveness	TGA-box	TGACGTAA
SlCrRLK1L4	51	57	low-temperature responsiveness	LTR	CCGAAA
SlCrRLK1L4	1315	1321	light responsiveness	TCT-motif	TCTTAC
SlCrRLK1L4	1596	1602	light responsiveness	TCT-motif	TCTTAC
SlCrRLK1L4	1963	1969	anaerobic induction	ARE	AAACCA
SlCrRLK1L4	363	372	abscisic acid responsiveness	ABRE	GACACGTGGC
SlCrRLK1L4	994	999	abscisic acid responsiveness	ABRE	ACGTG
SlCrRLK1L4	1531	1536	abscisic acid responsiveness	ABRE	ACGTG
SlCrRLK1L4	1502	1516	light responsiveness	AT1-motif	AATTATTTTTTATT
SlCrRLK1L4	993	999	light responsiveness	G-box	TACGTG
SlCrRLK1L4	1528	1536	light responsiveness	G-box	TAAACGTG
SlCrRLK1L4	975	984	wound response	WUN-motif	AAATTTCTT
SlCrRLK1L4	1818	1827	wound response	WUN-motif	TTATTACAT
SlCrRLK1L4	179	187	ethylene responsiveness	ERE	ATTTTAAA
SlCrRLK1L4	969	977	ethylene responsiveness	ERE	ATTTTAAA
SlCrRLK1L4	1128	1136	ethylene responsiveness	ERE	ATTTTAAA
SlCrRLK1L4	1552	1560	ethylene responsiveness	ERE	ATTTCATA
SlCrRLK1L4	66	72	MYC related	MYC	CATTTG
SlCrRLK1L4	365	371	MYC related	MYC	CATGTG
SlCrRLK1L4	866	872	MYC related	MYC	CATGTG
SlCrRLK1L4	1685	1691	MYC related	MYC	CATGTG
SlCrRLK1L5	144	150	light responsiveness	G-Box	CACGTG
SlCrRLK1L5	1943	1953	light responsiveness	G-Box	TCCACATGGCA
SlCrRLK1L5	1765	1772	MYB binding site	MRE	AACCTAA
SlCrRLK1L5	810	816	meristem expression	CAT-box	GCCACT
SlCrRLK1L5	165	174	salicylic acid responsiveness	TCA-element	CCATCTTTTT
SlCrRLK1L5	210	219	light responsiveness	I-box	ccttatcct
SlCrRLK1L5	315	324	light responsiveness	I-box	TGATAATGT
SlCrRLK1L5	1873	1880	endosperm expression	GCN4_motif	TGAGTCA
SlCrRLK1L5	307	313	light responsiveness	Box 4	ATTAAT
SlCrRLK1L5	1030	1036	light responsiveness	Box 4	ATTAAT
SlCrRLK1L5	90	98	light responsiveness	GA-motif	ATAGATAA
SlCrRLK1L5	282	291	defense and stress responsiveness	TC-rich repeats	GTTTTCTTAC
SlCrRLK1L5	142	151	abscisic acid responsiveness	ABRE	GACACGTGGC
SlCrRLK1L5	144	150	abscisic acid responsiveness	ABRE	CACGTG
SlCrRLK1L5	145	150	abscisic acid responsiveness	ABRE	ACGTG
SlCrRLK1L5	1151	1156	abscisic acid responsiveness	ABRE	ACGTG
SlCrRLK1L5	1537	1542	abscisic acid responsiveness	ABRE	ACGTG
SlCrRLK1L5	142	151	light responsiveness	G-box	GCCACGTGGA
SlCrRLK1L5	144	150	light responsiveness	G-box	CACGTG
SlCrRLK1L5	1150	1156	light responsiveness	G-box	TACGTG
SlCrRLK1L5	1535	1543	light responsiveness	G-box	CCACGTAA
SlCrRLK1L5	1536	1542	light responsiveness	G-box	TACGTG
SlCrRLK1L5	2	12	light responsiveness	GATA-motif	AAGATAAGATT
SlCrRLK1L5	209	218	light responsiveness	GATA-motif	AAGGATAAGG
SlCrRLK1L5	866	876	light responsiveness	GATA-motif	AAGATAAGATT
SlCrRLK1L5	1577	1585	light responsiveness	chs-CMA1a	TTACTTAA
SlCrRLK1L5	139	145	auxin-responsiveness	TGA-element	AACGAC
SlCrRLK1L5	282	288	light responsiveness	TCT-motif	TCTTAC
SlCrRLK1L5	382	388	light responsiveness	TCT-motif	TCTTAC
SlCrRLK1L5	1085	1094	light responsiveness	ATCT-motif	AATCTAATCC
SlCrRLK1L5	1386	1393	gibberellin-responsiveness	TATC-box	TATCCCA
SlCrRLK1L5	708	717	wound response	WUN-motif	CCATTTCAA
SlCrRLK1L5	359	367	ethylene responsiveness	ERE	ATTTTAAA
SlCrRLK1L5	656	664	ethylene responsiveness	ERE	ATTTTAAA
SlCrRLK1L5	197	203	MYC related	MYC	CATTTG
SlCrRLK1L5	705	711	MYC related	MYC	CAATTG
SlCrRLK1L5	1185	1191	MYC related	MYC	CATTTG
SlCrRLK1L5	1195	1201	MYC related	MYC	CATTTG
SlCrRLK1L5	1747	1753	MYC related	MYC	CATTTG
SlCrRLK1L5	1859	1865	MYC related	MYC	CATGTG
SlCrRLK1L5	1946	1952	MYC related	MYC	CATGTG
SlCrRLK1L6	769	774	abscisic acid responsiveness	ABRE	ACGTG
SlCrRLK1L6	984	989	abscisic acid responsiveness	ABRE	ACGTG
SlCrRLK1L6	1906	1911	abscisic acid responsiveness	ABRE	ACGTG
SlCrRLK1L6	769	775	light responsiveness	G-box	TACGTG
SlCrRLK1L6	983	989	light responsiveness	G-box	TACGTG
SlCrRLK1L6	1284	1293	light responsiveness	G-box	TAACACGTAG
SlCrRLK1L6	1905	1911	light responsiveness	G-box	TACGTG
SlCrRLK1L6	822	830	light responsiveness	chs-CMA1a	TTACTTAA
SlCrRLK1L6	392	398	auxin-responsiveness	TGA-element	AACGAC
SlCrRLK1L6	137	143	anaerobic induction	ARE	AAACCA
SlCrRLK1L6	170	175	MeJA-responsiveness	TGACG-motif	TGACG
SlCrRLK1L6	712	717	MeJA-responsiveness	TGACG-motif	TGACG
SlCrRLK1L6	1567	1576	circadian control	circadian	CAAAGATATC
SlCrRLK1L6	170	175	MeJA-responsiveness	CGTCA-motif	CGTCA
SlCrRLK1L6	712	717	MeJA-responsiveness	CGTCA-motif	CGTCA
SlCrRLK1L6	318	324	light responsiveness	GT1-motif	GGTTAA
SlCrRLK1L6	751	757	light responsiveness	GT1-motif	GGTTAA
SlCrRLK1L6	1936	1943	light responsiveness	GT1-motif	GGTTAAT
SlCrRLK1L6	330	336	light responsiveness	Box 4	ATTAAT
SlCrRLK1L6	595	601	light responsiveness	Box 4	ATTAAT
SlCrRLK1L6	787	793	light responsiveness	Box 4	ATTAAT
SlCrRLK1L6	1330	1336	light responsiveness	Box 4	ATTAAT
SlCrRLK1L6	1433	1439	light responsiveness	Box 4	ATTAAT
SlCrRLK1L6	1593	1599	light responsiveness	Box 4	ATTAAT
SlCrRLK1L6	1815	1821	light responsiveness	Box 4	ATTAAT
SlCrRLK1L6	1880	1886	light responsiveness	Box 4	ATTAAT
SlCrRLK1L6	1965	1971	light responsiveness	Box 4	ATTAAT
SlCrRLK1L6	271	279	ethylene responsiveness	ERE	ATTTCATA
SlCrRLK1L6	1030	1038	ethylene responsiveness	ERE	ATTTTAAA
SlCrRLK1L6	1850	1858	ethylene responsiveness	ERE	ATTTTAAA
SlCrRLK1L6	1852	1860	ethylene responsiveness	ERE	ATTTTAAA
SlCrRLK1L6	935	941	MYC related	MYC	CATGTG
SlCrRLK1L6	937	943	MYC related	MYC	CATGTG
SlCrRLK1L6	1722	1730	wound response	WUN-motif	AAATTACT
SlCrRLK1L6	1948	1957	wound response	WUN-motif	AAATTTCTT
SlCrRLK1L7	87	92	abscisic acid responsiveness	ABRE	ACGTG
SlCrRLK1L7	880	885	abscisic acid responsiveness	ABRE	ACGTG
SlCrRLK1L7	1347	1354	abscisic acid responsiveness	ABRE	TACGGTC
SlCrRLK1L7	263	272	defense and stress responsiveness	TC-rich repeats	GTTTTCTTAC
SlCrRLK1L7	1030	1039	defense and stress responsiveness	TC-rich repeats	ATTCTCTAAC
SlCrRLK1L7	267	273	light responsiveness	TCT-motif	TCTTAC
SlCrRLK1L7	336	342	light responsiveness	TCT-motif	TCTTAC
SlCrRLK1L7	1492	1498	light responsiveness	TCT-motif	TCTTAC
SlCrRLK1L7	624	631	gibberellin-responsiveness	TATC-box	TATCCCA
SlCrRLK1L7	1309	1316	MYB binding site	MRE	AACCTAA
SlCrRLK1L7	472	477	MeJA-responsiveness	TGACG-motif	TGACG
SlCrRLK1L7	87	93	light responsiveness	G-Box	CACGTT
SlCrRLK1L7	880	886	light responsiveness	G-Box	CACGTT
SlCrRLK1L7	254	260	light responsiveness	Box 4	ATTAAT
SlCrRLK1L7	747	753	light responsiveness	Box 4	ATTAAT
SlCrRLK1L7	837	843	light responsiveness	Box 4	ATTAAT
SlCrRLK1L7	1954	1960	light responsiveness	Box 4	ATTAAT
SlCrRLK1L7	1725	1731	light responsiveness	GT1-motif	GGTTAA
SlCrRLK1L7	472	477	MeJA-responsiveness	CGTCA-motif	CGTCA
SlCrRLK1L7	591	597	MYC related	MYC	CATGTG
SlCrRLK1L7	1690	1696	MYC related	MYC	CATTTG
SlCrRLK1L7	1160	1167	MYC related	Myc	TCTCTTA
SlCrRLK1L8	271	281	salicylic acid responsiveness	TCA-element	CCATCTTTTT
SlCrRLK1L8	1554	1565	protein binding site	Box III	atCATTTTCACt
SlCrRLK1L8	773	780	MYB binding site	MRE	AACCTAA
SlCrRLK1L8	1200	1206	meristem expression	CAT-box	GCCACT
SlCrRLK1L8	1829	1834	MeJA-responsiveness	TGACG-motif	TGACG
SlCrRLK1L8	1979	1984	MeJA-responsiveness	TGACG-motif	TGACG
SlCrRLK1L8	1151	1161	root specific	motif I	gGTACGTGGCG
SlCrRLK1L8	414	420	light responsiveness	Box 4	ATTAAT
SlCrRLK1L8	491	497	light responsiveness	Box 4	ATTAAT
SlCrRLK1L8	513	519	light responsiveness	Box 4	ATTAAT
SlCrRLK1L8	1607	1614	light responsiveness	GT1-motif	GGTTAAT
SlCrRLK1L8	1829	1834	MeJA-responsiveness	CGTCA-motif	CGTCA
SlCrRLK1L8	1979	1984	MeJA-responsiveness	CGTCA-motif	CGTCA
SlCrRLK1L8	1703	1710	gibberellin-responsiveness	P-box	CCTTTTG
SlCrRLK1L8	1799	1806	gibberellin-responsiveness	P-box	CCTTTTG
SlCrRLK1L8	854	860	light responsiveness	G-box	CACGAC
SlCrRLK1L8	1015	1021	light responsiveness	G-box	CACGAC
SlCrRLK1L8	1061	1067	light responsiveness	G-box	CACGTC
SlCrRLK1L8	1153	1159	light responsiveness	G-box	TACGTG
SlCrRLK1L8	1402	1408	light responsiveness	G-box	CACGAC
SlCrRLK1L8	1852	1859	light responsiveness	GATA-motif	GATAGGG
SlCrRLK1L8	1062	1067	abscisic acid responsiveness	ABRE	ACGTG
SlCrRLK1L8	1151	1160	abscisic acid responsiveness	ABRE	GACACGTGGC
SlCrRLK1L8	1154	1159	abscisic acid responsiveness	ABRE	ACGTG
SlCrRLK1L8	127	136	defense and stress responsiveness	TC-rich repeats	GTTTTCTTAC
SlCrRLK1L8	974	980	light responsiveness	Sp1	GGGCGG
SlCrRLK1L8	1849	1855	light responsiveness	Sp1	GGGCGG
SlCrRLK1L8	1252	1258	low-temperature responsiveness	LTR	CCGAAA
SlCrRLK1L8	180	189	wound response	WUN-motif	AAATTTCTT
SlCrRLK1L8	337	344	MYC related	Myc	TCTCTTA
SlCrRLK1L8	152	158	MYC related	MYC	CATTTG
SlCrRLK1L8	626	632	MYC related	MYC	CATTTG
SlCrRLK1L8	1348	1354	MYC related	MYC	CATTTG
SlCrRLK1L9	792	801	defense and stress responsiveness	TC-rich repeats	ATTCTCTAAC
SlCrRLK1L9	777	784	abscisic acid responsiveness	ABRE	TACGGTC
SlCrRLK1L9	916	921	abscisic acid responsiveness	ABRE	ACGTG
SlCrRLK1L9	950	955	abscisic acid responsiveness	ABRE	ACGTG
SlCrRLK1L9	984	989	abscisic acid responsiveness	ABRE	ACGTG
SlCrRLK1L9	1018	1023	abscisic acid responsiveness	ABRE	ACGTG
SlCrRLK1L9	1052	1057	abscisic acid responsiveness	ABRE	ACGTG
SlCrRLK1L9	1086	1091	abscisic acid responsiveness	ABRE	ACGTG
SlCrRLK1L9	1120	1125	abscisic acid responsiveness	ABRE	ACGTG
SlCrRLK1L9	1259	1264	abscisic acid responsiveness	ABRE	ACGTG
SlCrRLK1L9	1527	1536	light responsiveness	ATC-motif	AGCTATCCA
SlCrRLK1L9	1258	1264	light responsiveness	G-box	TACGTG
SlCrRLK1L9	1563	1569	light responsiveness	G-box	CACGAC
SlCrRLK1L9	1844	1850	light responsiveness	G-box	CACGAC
SlCrRLK1L9	801	808	light responsiveness	GATA-motif	GATAGGA
SlCrRLK1L9	1026	1033	light responsiveness	GATA-motif	GATAGGG
SlCrRLK1L9	643	649	anaerobic induction	ARE	AAACCA
SlCrRLK1L9	750	756	anaerobic induction	ARE	AAACCA
SlCrRLK1L9	1203	1209	anaerobic induction	ARE	AAACCA
SlCrRLK1L9	1208	1214	anaerobic induction	ARE	AAACCA
SlCrRLK1L9	916	922	light responsiveness	G-Box	CACGTT
SlCrRLK1L9	950	956	light responsiveness	G-Box	CACGTT
SlCrRLK1L9	984	990	light responsiveness	G-Box	CACGTT
SlCrRLK1L9	1018	1024	light responsiveness	G-Box	CACGTT
SlCrRLK1L9	1052	1058	light responsiveness	G-Box	CACGTT
SlCrRLK1L9	1086	1092	light responsiveness	G-Box	CACGTT
SlCrRLK1L9	1120	1126	light responsiveness	G-Box	CACGTT
SlCrRLK1L9	152	162	light responsiveness	3-AF1 binding site	TAAGAGAGGAA
SlCrRLK1L9	487	495	light responsiveness	GA-motif	ATAGATAA
SlCrRLK1L9	679	685	light responsiveness	Box 4	ATTAAT
SlCrRLK1L9	889	895	light responsiveness	Box 4	ATTAAT
SlCrRLK1L9	1447	1455	ethylene responsiveness	ERE	ATTTCATA
SlCrRLK1L9	17	23	MYC related	MYC	CATTTG
SlCrRLK1L9	1229	1235	MYC related	MYC	CATGTG
SlCrRLK1L9	1310	1316	MYC related	MYC	CATGTG
SlCrRLK1L9	152	159	MYC related	Myc	TCTCTTA
SlCrRLK1L10	1851	1858	light responsiveness	TCCC-motif	TCTCCCT
SlCrRLK1L10	1531	1537	light responsiveness	Sp1	GGGCGG
SlCrRLK1L10	346	352	light responsiveness	TCT-motif	TCTTAC
SlCrRLK1L10	1080	1086	light responsiveness	TCT-motif	TCTTAC
SlCrRLK1L10	349	355	light responsiveness	G-box	TACGTG
SlCrRLK1L10	1232	1238	light responsiveness	G-box	CACGTC
SlCrRLK1L10	1873	1881	light responsiveness	G-box	TAAACGTG
SlCrRLK1L10	339	346	gibberellin-responsiveness	P-box	CCTTTTG
SlCrRLK1L10	350	355	abscisic acid responsiveness	ABRE	ACGTG
SlCrRLK1L10	1232	1237	abscisic acid responsiveness	ABRE	ACGTG
SlCrRLK1L10	1876	1881	abscisic acid responsiveness	ABRE	ACGTG
SlCrRLK1L10	1989	1997	light responsiveness	AE-box	AGAAACTT
SlCrRLK1L10	5	11	light responsiveness	Box 4	ATTAAT
SlCrRLK1L10	292	298	light responsiveness	Box 4	ATTAAT
SlCrRLK1L10	1201	1207	light responsiveness	Box 4	ATTAAT
SlCrRLK1L10	1416	1422	light responsiveness	Box 4	ATTAAT
SlCrRLK1L10	1561	1567	light responsiveness	Box 4	ATTAAT
SlCrRLK1L10	1466	1472	light responsiveness	GT1-motif	GGTTAA
SlCrRLK1L10	1875	1881	light responsiveness	G-Box	CACGTT
SlCrRLK1L10	1207	1213	meristem expression	CAT-box	GCCACT
SlCrRLK1L10	1253	1259	meristem expression	CAT-box	GCCACT
SlCrRLK1L10	375	381	MYC related	MYC	CAATTG
SlCrRLK1L10	395	401	MYC related	MYC	CATTTG
SlCrRLK1L10	203	211	ethylene responsiveness	ERE	ATTTTAAA
SlCrRLK1L10	1071	1079	ethylene responsiveness	ERE	ATTTTAAA
SlCrRLK1L10	1746	1754	ethylene responsiveness	ERE	ATTTTAAA
SlCrRLK1L10	1762	1770	ethylene responsiveness	ERE	ATTTTAAA
SlCrRLK1L10	1818	1826	ethylene responsiveness	ERE	ATTTTAAA
SlCrRLK1L11	1398	1404	auxin-responsiveness	TGA-element	AACGAC
SlCrRLK1L11	1067	1076	light responsiveness	G-box	TAACACGTAG
SlCrRLK1L11	1068	1074	light responsiveness	G-box	TACGTG
SlCrRLK1L11	568	577	light responsiveness	GATA-motif	AAGGATAAGG
SlCrRLK1L11	746	751	abscisic acid responsiveness	ABRE	ACGTG
SlCrRLK1L11	1069	1074	abscisic acid responsiveness	ABRE	ACGTG
SlCrRLK1L11	148	154	light responsiveness	Box 4	ATTAAT
SlCrRLK1L11	848	854	light responsiveness	Box 4	ATTAAT
SlCrRLK1L11	1407	1413	light responsiveness	Box 4	ATTAAT
SlCrRLK1L11	1478	1484	light responsiveness	Box 4	ATTAAT
SlCrRLK1L11	570	576	light responsiveness	GT1-motif	GGTTAA
SlCrRLK1L11	788	795	MYB binding site	MRE	AACCTAA
SlCrRLK1L11	1823	1832	maximal elicitor-mediated activation	AT-rich sequence	TAAAATACT
SlCrRLK1L11	683	689	MYB binding site	MBS	CAACTG
SlCrRLK1L11	1944	1954	light responsiveness	GTGGC-motif	CAGCGTGTGGC
SlCrRLK1L11	746	752	light responsiveness	G-Box	CACGTT
SlCrRLK1L11	158	164	MYC related	MYC	CATTTG
SlCrRLK1L11	722	728	MYC related	MYC	CATTTG
SlCrRLK1L11	1094	1100	MYC related	MYC	CATGTG
SlCrRLK1L11	1956	1962	MYC related	MYC	CAATTG
SlCrRLK1L11	801	809	ethylene responsiveness	ERE	ATTTTAAA
SlCrRLK1L11	803	811	ethylene responsiveness	ERE	ATTTTAAA
SlCrRLK1L11	833	841	ethylene responsiveness	ERE	ATTTCATA
SlCrRLK1L12	1854	1863	defense and stress responsiveness	TC-rich repeats	GTTTTCTTAC
SlCrRLK1L12	1646	1652	light responsiveness	G-box	CACGAC
SlCrRLK1L12	1339	1348	light responsiveness	ACE	CTAACGTATT
SlCrRLK1L12	1858	1864	light responsiveness	TCT-motif	TCTTAC
SlCrRLK1L12	904	910	anaerobic induction	ARE	AAACCA
SlCrRLK1L12	1263	1269	anaerobic induction	ARE	AAACCA
SlCrRLK1L12	1453	1459	MYB binding site	MBS	CAACTG
SlCrRLK1L12	114	119	MeJA-responsiveness	TGACG-motif	TGACG
SlCrRLK1L12	601	606	MeJA-responsiveness	TGACG-motif	TGACG
SlCrRLK1L12	1362	1367	MeJA-responsiveness	TGACG-motif	TGACG
SlCrRLK1L12	1960	1965	MeJA-responsiveness	TGACG-motif	TGACG
SlCrRLK1L12	858	865	MYB binding site	MRE	AACCTAA
SlCrRLK1L12	849	858	circadian control	circadian	CAAAGATATC
SlCrRLK1L12	114	119	MeJA-responsiveness	CGTCA-motif	CGTCA
SlCrRLK1L12	601	606	MeJA-responsiveness	CGTCA-motif	CGTCA
SlCrRLK1L12	1362	1367	MeJA-responsiveness	CGTCA-motif	CGTCA
SlCrRLK1L12	1960	1965	MeJA-responsiveness	CGTCA-motif	CGTCA
SlCrRLK1L12	637	644	light responsiveness	GT1-motif	GGTTAAT
SlCrRLK1L12	638	644	light responsiveness	GT1-motif	GGTTAA
SlCrRLK1L12	856	862	light responsiveness	GT1-motif	GGTTAA
SlCrRLK1L12	460	466	light responsiveness	Box 4	ATTAAT
SlCrRLK1L12	494	500	light responsiveness	Box 4	ATTAAT
SlCrRLK1L12	1094	1100	light responsiveness	Box 4	ATTAAT
SlCrRLK1L12	588	596	ethylene responsiveness	ERE	ATTTCATA
SlCrRLK1L12	69	75	MYC related	MYC	CATTTG
SlCrRLK1L12	1829	1835	MYC related	MYC	CATTTG
SlCrRLK1L13	941	949	light responsiveness	GA-motif	ATAGATAA
SlCrRLK1L13	255	261	light responsiveness	Box 4	ATTAAT
SlCrRLK1L13	1349	1355	light responsiveness	Box 4	ATTAAT
SlCrRLK1L13	212	218	light responsiveness	GT1-motif	GGTTAA
SlCrRLK1L13	815	820	MeJA-responsiveness	CGTCA-motif	CGTCA
SlCrRLK1L13	1044	1049	MeJA-responsiveness	CGTCA-motif	CGTCA
SlCrRLK1L13	1940	1945	MeJA-responsiveness	CGTCA-motif	CGTCA
SlCrRLK1L13	1398	1406	light responsiveness	AE-box	AGAAACAA
SlCrRLK1L13	1497	1504	endosperm expression	GCN4_motif	TGAGTCA
SlCrRLK1L13	477	487	light responsiveness	I-box	cCATATCCAAT
SlCrRLK1L13	431	440	salicylic acid responsiveness	TCA-element	CCATCTTTTT
SlCrRLK1L13	770	779	circadian control	circadian	CAAAGATATC
SlCrRLK1L13	214	221	MYB binding site	MRE	AACCTAA
SlCrRLK1L13	815	820	MeJA-responsiveness	TGACG-motif	TGACG
SlCrRLK1L13	1044	1049	MeJA-responsiveness	TGACG-motif	TGACG
SlCrRLK1L13	1940	1945	MeJA-responsiveness	TGACG-motif	TGACG
SlCrRLK1L13	643	649	light responsiveness	G-Box	CACGTT
SlCrRLK1L13	891	897	light responsiveness	G-Box	CACGTG
SlCrRLK1L13	1555	1561	light responsiveness	TCT-motif	TCTTAC
SlCrRLK1L13	901	910	light responsiveness	ATCT-motif	AATCTAATCC
SlCrRLK1L13	81	88	light responsiveness	TCCC-motif	TCTCCCT
SlCrRLK1L13	392	399	light responsiveness	TCCC-motif	TCTCCCT
SlCrRLK1L13	630	638	light responsiveness	G-box	CCACGTAA
SlCrRLK1L13	631	637	light responsiveness	G-box	TACGTG
SlCrRLK1L13	890	898	light responsiveness	G-box	ACACGTGT
SlCrRLK1L13	891	897	light responsiveness	G-box	CACGTG
SlCrRLK1L13	22	29	gibberellin-responsiveness	P-box	CCTTTTG
SlCrRLK1L13	388	395	gibberellin-responsiveness	P-box	CCTTTTG
SlCrRLK1L13	942	952	light responsiveness	GATA-motif	AAGATAAGATT
SlCrRLK1L13	632	637	abscisic acid responsiveness	ABRE	ACGTG
SlCrRLK1L13	643	648	abscisic acid responsiveness	ABRE	ACGTG
SlCrRLK1L13	891	897	abscisic acid responsiveness	ABRE	CACGTG
SlCrRLK1L13	892	897	abscisic acid responsiveness	ABRE	ACGTG
SlCrRLK1L13	1011	1020	light responsiveness	ATC-motif	TGCTATCCA
SlCrRLK1L13	1325	1334	wound response	WUN-motif	TTATTACAT
SlCrRLK1L13	90	96	MYC related	MYC	CATTTG
SlCrRLK1L13	1153	1159	MYC related	MYC	CATGTG
SlCrRLK1L13	1848	1854	MYC related	MYC	CAATTG
SlCrRLK1L13	61	69	ethylene responsiveness	ERE	ATTTTAAA
SlCrRLK1L13	1164	1172	ethylene responsiveness	ERE	ATTTTAAA
SlCrRLK1L13	1407	1415	ethylene responsiveness	ERE	ATTTTAAA
SlCrRLK1L14	1732	1738	light responsiveness	TCT-motif	TCTTAC
SlCrRLK1L14	1226	1235	light responsiveness	ATCT-motif	AATCTAATCC
SlCrRLK1L14	776	782	anaerobic induction	ARE	AAACCA
SlCrRLK1L14	1234	1242	light responsiveness	chs-CMA1a	TTACTTAA
SlCrRLK1L14	1610	1616	auxin-responsiveness	TGA-element	AACGAC
SlCrRLK1L14	303	310	gibberellin-responsiveness	GARE-motif	TCTGTTG
SlCrRLK1L14	461	466	abscisic acid responsiveness	ABRE	ACGTG
SlCrRLK1L14	1222	1228	abscisic acid responsiveness	ABRE	CACGTG
SlCrRLK1L14	1223	1228	abscisic acid responsiveness	ABRE	ACGTG
SlCrRLK1L14	1273	1279	abscisic acid responsiveness	ABRE	CACGTG
SlCrRLK1L14	1274	1279	abscisic acid responsiveness	ABRE	ACGTG
SlCrRLK1L14	1231	1239	light responsiveness	ATC-motif	AGTAATCT
SlCrRLK1L14	1038	1044	light responsiveness	G-box	CACGAC
SlCrRLK1L14	1222	1228	light responsiveness	G-box	CACGTG
SlCrRLK1L14	1273	1279	light responsiveness	G-box	CACGTG
SlCrRLK1L14	283	292	light responsiveness	GATA-motif	AAGGATAAGG
SlCrRLK1L14	709	716	light responsiveness	GT1-motif	GGTTAAT
SlCrRLK1L14	1448	1454	light responsiveness	GT1-motif	GGTTAA
SlCrRLK1L14	1126	1131	MeJA-responsiveness	CGTCA-motif	CGTCA
SlCrRLK1L14	880	886	light responsiveness	Box 4	ATTAAT
SlCrRLK1L14	1145	1151	light responsiveness	Box 4	ATTAAT
SlCrRLK1L14	1174	1180	light responsiveness	Box 4	ATTAAT
SlCrRLK1L14	1181	1187	light responsiveness	Box 4	ATTAAT
SlCrRLK1L14	1874	1880	light responsiveness	Box 4	ATTAAT
SlCrRLK1L14	394	402	light responsiveness	AE-box	AGAAACAA
SlCrRLK1L14	490	500	light responsiveness	I-box	cCATATCCAAT
SlCrRLK1L14	1089	1098	salicylic acid responsiveness	TCA-element	CCATCTTTTT
SlCrRLK1L14	461	467	light responsiveness	G-Box	CACGTT
SlCrRLK1L14	1222	1228	light responsiveness	G-Box	CACGTG
SlCrRLK1L14	1273	1279	light responsiveness	G-Box	CACGTG
SlCrRLK1L14	1126	1131	MeJA-responsiveness	TGACG-motif	TGACG
SlCrRLK1L14	1046	1054	ethylene responsiveness	ERE	ATTTTAAA
SlCrRLK1L14	92	98	MYC related	MYC	CAATTG
SlCrRLK1L14	819	825	MYC related	MYC	CATTTG
SlCrRLK1L14	1262	1268	MYC related	MYC	CATGTG
SlCrRLK1L14	985	993	wound response	WUN-motif	AAATTACT
SlCrRLK1L14	1630	1638	wound response	WUN-motif	AAATTACT
SlCrRLK1L15	6	12	low-temperature responsiveness	LTR	CCGAAA
SlCrRLK1L15	218	224	auxin-responsiveness	TGA-element	AACGAC
SlCrRLK1L15	142	148	light responsiveness	TCT-motif	TCTTAC
SlCrRLK1L15	538	547	defense and stress responsiveness	TC-rich repeats	ATTCTCTAAC
SlCrRLK1L15	1273	1282	light responsiveness	GATA-motif	AAGGATAAGG
SlCrRLK1L15	1956	1965	light responsiveness	GATA-motif	AAGGATAAGG
SlCrRLK1L15	1574	1581	gibberellin-responsiveness	P-box	CCTTTTG
SlCrRLK1L15	547	560	light responsiveness	AT1-motif	AATTATTTTTTATT
SlCrRLK1L15	770	781	light responsiveness	I-box	cCATATCCAAT
SlCrRLK1L15	909	919	light responsiveness	I-box	cCATATCCAAT
SlCrRLK1L15	1026	1036	light responsiveness	I-box	cCATATCCAAT
SlCrRLK1L15	1271	1280	light responsiveness	I-box	GTATAAGGCC
SlCrRLK1L15	1273	1282	light responsiveness	I-box	ccttatcct
SlCrRLK1L15	1621	1628	light responsiveness	GT1-motif	GGTTAAT
SlCrRLK1L15	1622	1628	light responsiveness	GT1-motif	GGTTAA
SlCrRLK1L15	1878	1884	light responsiveness	GT1-motif	GGTTAA
SlCrRLK1L15	1815	1823	light responsiveness	GA-motif	ATAGATAA
SlCrRLK1L15	57	63	light responsiveness	Box 4	ATTAAT
SlCrRLK1L15	534	540	light responsiveness	Box 4	ATTAAT
SlCrRLK1L15	1515	1521	light responsiveness	Box 4	ATTAAT
SlCrRLK1L15	1422	1428	meristem expression	CAT-box	GCCACT
SlCrRLK1L15	1624	1631	MYB binding site	MRE	AACCTAA
SlCrRLK1L15	1631	1640	salicylic acid responsiveness	TCA-element	CCATCTTTTT
SlCrRLK1L15	923	931	ethylene responsiveness	ERE	ATTTTAAA
SlCrRLK1L15	1040	1048	ethylene responsiveness	ERE	ATTTTAAA
SlCrRLK1L15	1172	1180	ethylene responsiveness	ERE	ATTTTAAA
SlCrRLK1L15	1371	1379	ethylene responsiveness	ERE	ATTTTAAA
SlCrRLK1L15	1255	1261	MYC related	MYC	CATGTG
SlCrRLK1L15	137	146	wound response	WUN-motif	AAATTTCTT
SlCrRLK1L16	419	425	light responsiveness	Box 4	ATTAAT
SlCrRLK1L16	781	790	light responsiveness	ATCT-motif	AATCTAATCC
SlCrRLK1L16	339	346	gibberellin-responsiveness	GARE-motif	TCTGTTG
SlCrRLK1L16	1639	1648	defense and stress responsiveness	TC-rich repeats	GTTTTCTTAC
SlCrRLK1L16	1312	1320	wound response	WUN-motif	AAATTACT
SlCrRLK1L16	1190	1198	ethylene responsiveness	ERE	ATTTTAAA
SlCrRLK1L16	2	8	MYC related	MYC	CAATTG
SlCrRLK1L16	30	36	MYC related	MYC	CATTTG
SlCrRLK1L16	167	173	MYC related	MYC	CATTTG
SlCrRLK1L16	665	671	MYC related	MYC	CATTTG
SlCrRLK1L16	752	758	MYC related	MYC	CATGTG
SlCrRLK1L16	1093	1099	MYC related	MYC	CAATTG
SlCrRLK1L16	1128	1134	MYC related	MYC	CATGTG
SlCrRLK1L16	1479	1485	MYC related	MYC	CATTTG
SlCrRLK1L17	787	795	light responsiveness	AE-box	AGAAACAA
SlCrRLK1L17	1602	1611	light responsiveness	I-box	TGATAATGT
SlCrRLK1L17	259	265	light responsiveness	GT1-motif	GGTTAA
SlCrRLK1L17	1192	1198	light responsiveness	GT1-motif	GGTTAA
SlCrRLK1L17	1583	1588	MeJA-responsiveness	CGTCA-motif	CGTCA
SlCrRLK1L17	228	234	light responsiveness	Box 4	ATTAAT
SlCrRLK1L17	236	242	light responsiveness	Box 4	ATTAAT
SlCrRLK1L17	1390	1396	light responsiveness	Box 4	ATTAAT
SlCrRLK1L17	1962	1968	light responsiveness	Box 4	ATTAAT
SlCrRLK1L17	1193	1203.5	MYB binding site	MBSI	aaaAaaC(G/C)GTTA
SlCrRLK1L17	625	631	light responsiveness	G-Box	CACGTT
SlCrRLK1L17	1583	1588	MeJA-responsiveness	TGACG-motif	TGACG
SlCrRLK1L17	193	200	MYB binding site	MRE	AACCTAA
SlCrRLK1L17	410	417	light responsiveness	TCCC-motif	TCTCCCT
SlCrRLK1L17	1587	1593	auxin-responsiveness	TGA-element	AACGAC
SlCrRLK1L17	885	892	gibberellin-responsiveness	GARE-motif	TCTGTTG
SlCrRLK1L17	1287	1293	low-temperature responsiveness	LTR	CCGAAA
SlCrRLK1L17	1245	1251	light responsiveness	Sp1	GGGCGG
SlCrRLK1L17	939	946	gibberellin-responsiveness	TATC-box	TATCCCA
SlCrRLK1L17	799	805	anaerobic induction	ARE	AAACCA
SlCrRLK1L17	626	631	abscisic acid responsiveness	ABRE	ACGTG
SlCrRLK1L17	1954	1961	light responsiveness	GATA-motif	GATAGGA
SlCrRLK1L17	1344	1352	wound response	WUN-motif	AAATTACT
SlCrRLK1L17	1454	1462	ethylene responsiveness	ERE	ATTTCATA
SlCrRLK1L17	1502	1510	ethylene responsiveness	ERE	ATTTTAAA
SlCrRLK1L17	89	95	MYC related	MYC	CATTTG
SlCrRLK1L17	344	350	MYC related	MYC	CATTTG
SlCrRLK1L17	373	379	MYC related	MYC	CAATTG
SlCrRLK1L17	704	710	MYC related	MYC	CATTTG
SlCrRLK1L17	1447	1453	MYC related	MYC	CATTTG
SlCrRLK1L17	1567	1573	MYC related	MYC	CATGTG
SlCrRLK1L17	1630	1636	MYC related	MYC	CATTTG
SlCrRLK1L17	1743	1749	MYC related	MYC	CATTTG
SlCrRLK1L17	1772	1778	MYC related	MYC	CATTTG
SlCrRLK1L19	1122	1131	abscisic acid responsiveness	ABRE	CGTACGTGCA
SlCrRLK1L19	1100	1107	gibberellin-responsiveness	P-box	CCTTTTG
SlCrRLK1L19	443	449	light responsiveness	TCT-motif	TCTTAC
SlCrRLK1L19	1705	1711	anaerobic induction	ARE	AAACCA
SlCrRLK1L19	1211	1216	MeJA-responsiveness	TGACG-motif	TGACG
SlCrRLK1L19	277	284	MYB binding site	MRE	AACCTAA
SlCrRLK1L19	503	510	endosperm expression	GCN4_motif	TGAGTCA
SlCrRLK1L19	537	545	light responsiveness	AE-box	AGAAACTT
SlCrRLK1L19	1211	1216	MeJA-responsiveness	CGTCA-motif	CGTCA
SlCrRLK1L19	1365	1371	light responsiveness	GT1-motif	GGTTAA
SlCrRLK1L19	1899	1908	light responsiveness	GT1-motif	GTGTGTGAA
SlCrRLK1L19	1402	1410	light responsiveness	GA-motif	ATAGATAA
SlCrRLK1L19	1784	1792	light responsiveness	GA-motif	ATAGATAA
SlCrRLK1L19	202	208	light responsiveness	Box 4	ATTAAT
SlCrRLK1L19	257	263	light responsiveness	Box 4	ATTAAT
SlCrRLK1L19	571	577	light responsiveness	Box 4	ATTAAT
SlCrRLK1L19	657	663	light responsiveness	Box 4	ATTAAT
SlCrRLK1L19	724	730	light responsiveness	Box 4	ATTAAT
SlCrRLK1L19	885	891	light responsiveness	Box 4	ATTAAT
SlCrRLK1L19	1227	1233	light responsiveness	Box 4	ATTAAT
SlCrRLK1L19	1530	1536	light responsiveness	Box 4	ATTAAT
SlCrRLK1L19	1832	1838	light responsiveness	Box 4	ATTAAT
SlCrRLK1L19	314	322	ethylene responsiveness	ERE	ATTTCATA
SlCrRLK1L19	633	641	ethylene responsiveness	ERE	ATTTTAAA
SlCrRLK1L19	1553	1561	ethylene responsiveness	ERE	ATTTTAAA
SlCrRLK1L19	912	918	MYC related	MYC	CATTTG
SlCrRLK1L20	336	344	light responsiveness	AE-box	AGAAACAA
SlCrRLK1L20	204	212	light responsiveness	GA-motif	ATAGATAA
SlCrRLK1L20	210	216	light responsiveness	Box 4	ATTAAT
SlCrRLK1L20	533	539	light responsiveness	Box 4	ATTAAT
SlCrRLK1L20	886	892	light responsiveness	Box 4	ATTAAT
SlCrRLK1L20	1281	1287	light responsiveness	Box 4	ATTAAT
SlCrRLK1L20	576	581	MeJA-responsiveness	CGTCA-motif	CGTCA
SlCrRLK1L20	925	930	MeJA-responsiveness	CGTCA-motif	CGTCA
SlCrRLK1L20	1236	1241	MeJA-responsiveness	CGTCA-motif	CGTCA
SlCrRLK1L20	1320	1325	MeJA-responsiveness	CGTCA-motif	CGTCA
SlCrRLK1L20	1577	1582	MeJA-responsiveness	CGTCA-motif	CGTCA
SlCrRLK1L20	576	581	MeJA-responsiveness	TGACG-motif	TGACG
SlCrRLK1L20	925	930	MeJA-responsiveness	TGACG-motif	TGACG
SlCrRLK1L20	1236	1241	MeJA-responsiveness	TGACG-motif	TGACG
SlCrRLK1L20	1320	1325	MeJA-responsiveness	TGACG-motif	TGACG
SlCrRLK1L20	1577	1582	MeJA-responsiveness	TGACG-motif	TGACG
SlCrRLK1L20	67	76.5	light responsiveness	Gap-box	CAAATGAA(A/G)A
SlCrRLK1L20	171	180.5	light responsiveness	Gap-box	CAAATGAA(A/G)A
SlCrRLK1L20	1232	1238	MYB binding site	MBS	CAACTG
SlCrRLK1L20	1449	1455	MYB binding site	MBS	CAACTG
SlCrRLK1L20	1098	1104	light responsiveness	G-Box	CACGTT
SlCrRLK1L20	736	747	protein binding site	Box III	atCATTTTCACt
SlCrRLK1L20	1122	1128	meristem expression	CAT-box	GCCACT
SlCrRLK1L20	282	289	light responsiveness	TCCC-motif	TCTCCCT
SlCrRLK1L20	1067	1073	anaerobic induction	ARE	AAACCA
SlCrRLK1L20	527	533	light responsiveness	G-box	TACGTG
SlCrRLK1L20	1318	1324	light responsiveness	G-box	CACGTC
SlCrRLK1L20	1578	1584	light responsiveness	G-box	CACGTC
SlCrRLK1L20	945	952	gibberellin-responsiveness	P-box	CCTTTTG
SlCrRLK1L20	527	532	abscisic acid responsiveness	ABRE	ACGTG
SlCrRLK1L20	1099	1104	abscisic acid responsiveness	ABRE	ACGTG
SlCrRLK1L20	1318	1323	abscisic acid responsiveness	ABRE	ACGTG
SlCrRLK1L20	1579	1584	abscisic acid responsiveness	ABRE	ACGTG
SlCrRLK1L20	71	77	MYC related	MYC	CATTTG
SlCrRLK1L20	175	181	MYC related	MYC	CATTTG
SlCrRLK1L20	568	574	MYC related	MYC	CATGTG
SlCrRLK1L20	1180	1186	MYC related	MYC	CAATTG
SlCrRLK1L20	1382	1388	MYC related	MYC	CATTTG
SlCrRLK1L20	1877	1883	MYC related	MYC	CATTTG
SlCrRLK1L20	490	498	ethylene responsiveness	ERE	ATTTTAAA
SlCrRLK1L20	1662	1670	ethylene responsiveness	ERE	ATTTTAAA
SlCrRLK1L21	222	231	salicylic acid responsiveness	TCA-element	CCATCTTTTT
SlCrRLK1L21	1769	1778	salicylic acid responsiveness	TCA-element	CCATCTTTTT
SlCrRLK1L21	212	217	MeJA-responsiveness	TGACG-motif	TGACG
SlCrRLK1L21	1957	1963	MYB binding site	MBS	CAACTG
SlCrRLK1L21	1323	1329	light responsiveness	G-Box	CACGTT
SlCrRLK1L21	1635	1641	light responsiveness	G-Box	CACGTT
SlCrRLK1L21	414	420	light responsiveness	Box 4	ATTAAT
SlCrRLK1L21	1078	1084	light responsiveness	Box 4	ATTAAT
SlCrRLK1L21	1787	1793	light responsiveness	Box 4	ATTAAT
SlCrRLK1L21	1942	1948	light responsiveness	Box 4	ATTAAT
SlCrRLK1L21	583	589	light responsiveness	GT1-motif	GGTTAA
SlCrRLK1L21	899	905	light responsiveness	GT1-motif	GGTTAA
SlCrRLK1L21	51	57	anaerobic induction	GC-motif	CCCCCG
SlCrRLK1L21	1587	1593	anaerobic induction	GC-motif	CCCCCG
SlCrRLK1L21	212	217	MeJA-responsiveness	CGTCA-motif	CGTCA
SlCrRLK1L21	24	32	light responsiveness	AE-box	AGAAACAA
SlCrRLK1L21	1005	1011	light responsiveness	G-box	TACGTG
SlCrRLK1L21	1044	1050	light responsiveness	G-box	CACGTC
SlCrRLK1L21	1128	1134	light responsiveness	G-box	CACGAC
SlCrRLK1L21	1856	1862	light responsiveness	G-box	TACGTG
SlCrRLK1L21	1005	1010	abscisic acid responsiveness	ABRE	ACGTG
SlCrRLK1L21	1045	1050	abscisic acid responsiveness	ABRE	ACGTG
SlCrRLK1L21	1324	1329	abscisic acid responsiveness	ABRE	ACGTG
SlCrRLK1L21	1636	1641	abscisic acid responsiveness	ABRE	ACGTG
SlCrRLK1L21	1857	1862	abscisic acid responsiveness	ABRE	ACGTG
SlCrRLK1L21	1689	1695	anaerobic induction	ARE	AAACCA
SlCrRLK1L21	1834	1840	anaerobic induction	ARE	AAACCA
SlCrRLK1L21	510	519	light responsiveness	ATCT-motif	AATCTAATCC
SlCrRLK1L21	1135	1142	light responsiveness	TCCC-motif	TCTCCCT
SlCrRLK1L21	302	309	MYC related	Myc	TCTCTTA
SlCrRLK1L21	1114	1120	MYC related	MYC	CATGTG
SlCrRLK1L21	1474	1480	MYC related	MYC	CATGTG
SlCrRLK1L22	65	71	anaerobic induction	ARE	AAACCA
SlCrRLK1L22	977	983	anaerobic induction	ARE	AAACCA
SlCrRLK1L22	289	297	light responsiveness	chs-CMA1a	TTACTTAA
SlCrRLK1L22	387	393	light responsiveness	G-box	TACGTG
SlCrRLK1L22	387	392	abscisic acid responsiveness	ABRE	ACGTG
SlCrRLK1L22	430	436	light responsiveness	Box 4	ATTAAT
SlCrRLK1L22	1120	1126	light responsiveness	Box 4	ATTAAT
SlCrRLK1L22	1183	1189	light responsiveness	Box 4	ATTAAT
SlCrRLK1L22	1437	1443	light responsiveness	Box 4	ATTAAT
SlCrRLK1L22	1465	1471	light responsiveness	Box 4	ATTAAT
SlCrRLK1L22	1544	1550	light responsiveness	Box 4	ATTAAT
SlCrRLK1L22	1624	1630	light responsiveness	Box 4	ATTAAT
SlCrRLK1L22	1703	1709	light responsiveness	Box 4	ATTAAT
SlCrRLK1L22	527	532	MeJA-responsiveness	CGTCA-motif	CGTCA
SlCrRLK1L22	997	1003	light responsiveness	GT1-motif	GGTTAA
SlCrRLK1L22	1967	1974	light responsiveness	GT1-motif	GGTTAAT
SlCrRLK1L22	527	532	MeJA-responsiveness	TGACG-motif	TGACG
SlCrRLK1L22	412	421	maximal elicitor-mediated activation	AT-rich sequence	TAAAATACT
SlCrRLK1L22	98	104	MYC related	MYC	CAATTG
SlCrRLK1L22	241	247	MYC related	MYC	CATGTG
SlCrRLK1L22	247	253	MYC related	MYC	CATTTG
SlCrRLK1L22	746	752	MYC related	MYC	CATTTG
SlCrRLK1L22	1240	1246	MYC related	MYC	CATGTG
SlCrRLK1L22	1710	1716	MYC related	MYC	CAATTG
SlCrRLK1L22	1614	1622	ethylene responsiveness	ERE	ATTTTAAA
SlCrRLK1L22	1694	1702	ethylene responsiveness	ERE	ATTTTAAA
SlCrRLK1L22	1350	1358	wound response	WUN-motif	AAATTACT
SlCrRLK1L23	610	616	anaerobic induction	ARE	AAACCA
SlCrRLK1L23	1079	1086	gibberellin-responsiveness	GARE-motif	TCTGTTG
SlCrRLK1L23	566	572	low-temperature responsiveness	LTR	CCGAAA
SlCrRLK1L23	1118	1124	low-temperature responsiveness	LTR	CCGAAA
SlCrRLK1L23	726	732	abscisic acid responsiveness	ABRE	CACGTG
SlCrRLK1L23	727	732	abscisic acid responsiveness	ABRE	ACGTG
SlCrRLK1L23	869	874	abscisic acid responsiveness	ABRE	ACGTG
SlCrRLK1L23	912	919	abscisic acid responsiveness	ABRE	AACCCGG
SlCrRLK1L23	726	732	light responsiveness	G-box	CACGTG
SlCrRLK1L23	869	875	light responsiveness	G-box	TACGTG
SlCrRLK1L23	91	100	defense and stress responsiveness	TC-rich repeats	ATTCTCTAAC
SlCrRLK1L23	966	975	defense and stress responsiveness	TC-rich repeats	ATTCTCTAAC
SlCrRLK1L23	1880	1889	defense and stress responsiveness	TC-rich repeats	GTTTTCTTAC
SlCrRLK1L23	1925	1931	light responsiveness	GT1-motif	GGTTAA
SlCrRLK1L23	203	208	MeJA-responsiveness	CGTCA-motif	CGTCA
SlCrRLK1L23	13	19	light responsiveness	Box 4	ATTAAT
SlCrRLK1L23	523	531	light responsiveness	GA-motif	ATAGATAA
SlCrRLK1L23	956	964	light responsiveness	GA-motif	ATAGATAA
SlCrRLK1L23	1305	1313	light responsiveness	GA-motif	ATAGATAA
SlCrRLK1L23	1913	1922	light responsiveness	I-box	TAGATAACC
SlCrRLK1L23	362	371	circadian control	circadian	CAAAGATATC
SlCrRLK1L23	1598	1607	circadian control	circadian	CAAAGATATC
SlCrRLK1L23	1339	1348	salicylic acid responsiveness	TCA-element	TCAGAAGAGG
SlCrRLK1L23	726	732	light responsiveness	G-Box	CACGTG
SlCrRLK1L23	203	208	MeJA-responsiveness	TGACG-motif	TGACG
SlCrRLK1L23	238	244	MYC related	MYC	CATTTG
SlCrRLK1L23	319	325	MYC related	MYC	CAATTG
SlCrRLK1L23	667	673	MYC related	MYC	CATGTG
SlCrRLK1L23	685	691	MYC related	MYC	CATGTG
SlCrRLK1L23	696	702	MYC related	MYC	CATGTG
SlCrRLK1L23	698	704	MYC related	MYC	CATGTG
SlCrRLK1L23	1102	1108	MYC related	MYC	CATTTG
SlCrRLK1L23	1465	1471	MYC related	MYC	CATGTG
SlCrRLK1L23	1467	1473	MYC related	MYC	CATGTG
SlCrRLK1L23	1478	1484	MYC related	MYC	CATGTG
SlCrRLK1L23	1496	1502	MYC related	MYC	CATGTG
SlCrRLK1L24	1407	1416	light responsiveness	I-box	GTATAAGGCC
SlCrRLK1L24	1723	1732	light responsiveness	I-box	gGATAAGGTG
SlCrRLK1L24	562	570	light responsiveness	AE-box	AGAAACAA
SlCrRLK1L24	2	8	light responsiveness	Box 4	ATTAAT
SlCrRLK1L24	90	96	light responsiveness	Box 4	ATTAAT
SlCrRLK1L24	489	495	light responsiveness	Box 4	ATTAAT
SlCrRLK1L24	578	584	light responsiveness	Box 4	ATTAAT
SlCrRLK1L24	1129	1135	light responsiveness	Box 4	ATTAAT
SlCrRLK1L24	1139	1145	light responsiveness	Box 4	ATTAAT
SlCrRLK1L24	1442	1448	light responsiveness	Box 4	ATTAAT
SlCrRLK1L24	1530	1536	light responsiveness	Box 4	ATTAAT
SlCrRLK1L24	1709	1715	light responsiveness	Box 4	ATTAAT
SlCrRLK1L24	1911	1917	light responsiveness	Box 4	ATTAAT
SlCrRLK1L24	1626	1634	light responsiveness	GA-motif	ATAGATAA
SlCrRLK1L24	1740	1747	MYB binding site	MRE	AACCTAA
SlCrRLK1L24	701	707	meristem expression	CAT-box	GCCACT
SlCrRLK1L24	1404	1410	meristem expression	CAT-box	GCCACT
SlCrRLK1L24	293	302	salicylic acid responsiveness	TCA-element	CCATCTTTTT
SlCrRLK1L24	657	666	salicylic acid responsiveness	TCA-element	CCATCTTTTT
SlCrRLK1L24	1093	1102	salicylic acid responsiveness	TCA-element	CCATCTTTTT
SlCrRLK1L24	1505	1514	salicylic acid responsiveness	TCA-element	CCATCTTTTT
SlCrRLK1L24	1569	1577	light responsiveness	chs-CMA1a	TTACTTAA
SlCrRLK1L24	379	385	auxin-responsiveness	TGA-element	AACGAC
SlCrRLK1L24	784	793	light responsiveness	ATCT-motif	AATCTAATCC
SlCrRLK1L24	1654	1663	light responsiveness	ATCT-motif	AATCTAATCC
SlCrRLK1L24	872	879	gibberellin-responsiveness	TATC-box	TATCCCA
SlCrRLK1L24	1090	1096	anaerobic induction	ARE	AAACCA
SlCrRLK1L24	667	674	auxin-responsiveness	AuxRR-core	GGTCCAT
SlCrRLK1L24	641	650	abscisic acid responsiveness	ABRE	CGTACGTGCA
SlCrRLK1L24	644	649	abscisic acid responsiveness	ABRE	ACGTG
SlCrRLK1L24	129	139	light responsiveness	GATA-motif	AAGATAAGATT
SlCrRLK1L24	1725	1734	light responsiveness	GATA-motif	AAGGATAAGG
SlCrRLK1L24	643	649	light responsiveness	G-box	TACGTG
SlCrRLK1L24	672	681	wound response	WUN-motif	CCATTTCAA
SlCrRLK1L24	1770	1778	ethylene responsiveness	ERE	ATTTTAAA

## Sheet: Table S6
Table S6. Detailed information of SlCrRLK1L transcription factor binding sites.
ID	start	stop	Family	strand	score	p-value	q-value	matched sequence
SlCrRLK1L1	1493	1513	MYB	+	19.873	7.95e-09	0.000693	GGGGTGGGGGTTGGTAGAGAA
SlCrRLK1L1	1490	1510	MYB	+	19.746	1.89e-08	0.0017	TGAGGGGTGGGGGTTGGTAGA
SlCrRLK1L1	1498	1512	MYB	+	18.5079	1.11e-07	0.0101	GGGGGTTGGTAGAGA
SlCrRLK1L1	1488	1505	MYB	+	18.3594	2.13e-07	0.0194	GATGAGGGGTGGGGGTTG
SlCrRLK1L1	1496	1510	MYB	-	17.5556	2.55e-07	0.0232	TCTACCAACCCCCAC
SlCrRLK1L1	1482	1500	C2H2	-	18.0752	3e-07	0.00907	CCCACCCCTCATCCTCACC
SlCrRLK1L1	555	572	Trihelix	+	15.1912	8.17e-07	0.0733	TTCCAAACATGCCCTAAA
SlCrRLK1L1	826	835	TCP	-	17.4409	1.07e-06	0.0976	AGGGGACCAC
SlCrRLK1L1	1400	1419	ERF	-	16.0938	1.17e-06	0.0531	CATCTTCTACACCACCTCCA
SlCrRLK1L1	714	728	bZIP	-	16.8571	1.26e-06	0.115	GGTAATGACGTGACA
SlCrRLK1L1	1008	1027	AP2	-	16.2051	1.52e-06	0.00672	GAGAAGAAGAAAGAAAAAAA
SlCrRLK1L1	1389	1409	ERF	+	14.8529	1.57e-06	0.0476	GGCCAGGGGGTTGGAGGTGGT
SlCrRLK1L1	1498	1510	MYB	-	15.7353	1.78e-06	0.0983	TCTACCAACCCCC
SlCrRLK1L1	826	833	TCP	-	18.9709	1.78e-06	0.0818	GGGACCAC
SlCrRLK1L1	824	836	TCP	-	15.3562	1.97e-06	0.18	TAGGGGACCACCG
SlCrRLK1L1	1485	1503	C2H2	-	14.9398	2.09e-06	0.0311	ACCCCCACCCCTCATCCTC
SlCrRLK1L1	1395	1415	ERF	+	14.0735	2.35e-06	0.0535	GGGGTTGGAGGTGGTGTAGAA
SlCrRLK1L1	1394	1414	ERF	-	13.1176	2.7e-06	0.041	TCTACACCACCTCCAACCCCC
SlCrRLK1L1	1499	1509	MYB	+	15.0476	2.72e-06	0.0894	GGGGTTGGTAG
SlCrRLK1L1	1393	1405	MYB	+	11.3974	3.14e-06	0.104	AGGGGGTTGGAGG
SlCrRLK1L1	1471	1489	C2H2	-	14.218	3.18e-06	0.0311	TCCTCACCCCTTCCCCCAC
SlCrRLK1L1	826	833	TCP	-	16.7864	3.42e-06	0.157	GGGACCAC
SlCrRLK1L1	258	277	AP2	+	15.2436	3.49e-06	0.0114	GAGAACGAGAAGAAAATAAA
SlCrRLK1L1	1496	1510	MYB	+	15.3016	3.53e-06	0.32	GTGGGGGTTGGTAGA
SlCrRLK1L1	1391	1408	MYB	+	15.0469	3.63e-06	0.113	CCAGGGGGTTGGAGGTGG
SlCrRLK1L1	1476	1494	C2H2	-	13.9173	3.77e-06	0.0311	CCTCATCCTCACCCCTTCC
SlCrRLK1L1	1469	1488	ERF	-	14.125	3.84e-06	0.0583	CCTCACCCCTTCCCCCACCA
SlCrRLK1L1	1394	1412	ERF	+	13.6667	4.22e-06	0.0768	GGGGGTTGGAGGTGGTGTA
SlCrRLK1L1	825	834	TCP	-	13.7961	4.37e-06	0.22	GGGGACCACC
SlCrRLK1L1	1497	1509	MYB	+	10.0513	4.53e-06	0.104	TGGGGGTTGGTAG
SlCrRLK1L1	1500	1520	MYB	-	14.6667	4.81e-06	0.099	TGTTGTCTTCTCTACCAACCC
SlCrRLK1L1	1499	1511	MYB	+	15	5.37e-06	0.489	GGGGTTGGTAGAG
SlCrRLK1L1	714	728	bZIP	-	13.0317	5.46e-06	0.25	GGTAATGACGTGACA
SlCrRLK1L1	1008	1027	GRAS	-	14.3333	5.72e-06	0.048	GAGAAGAAGAAAGAAAAAAA
SlCrRLK1L1	714	728	bZIP	+	12.8413	5.9e-06	0.269	TGTCACGTCATTACC
SlCrRLK1L1	714	728	bZIP	-	14.0794	6.14e-06	0.561	GGTAATGACGTGACA
SlCrRLK1L1	1396	1416	MYB	-	14.2698	6.53e-06	0.099	CTTCTACACCACCTCCAACCC
SlCrRLK1L1	826	835	TCP	-	14.1809	7.21e-06	0.22	AGGGGACCAC
SlCrRLK1L1	826	834	TCP	-	14.1613	7.34e-06	0.336	GGGGACCAC
SlCrRLK1L1	1004	1027	BBR-BPC	-	5.4375	7.38e-06	0.0212	GAGAAGAAGAAAGAAAAAAATATA
SlCrRLK1L1	1496	1510	MYB	+	13.6349	7.63e-06	0.228	GTGGGGGTTGGTAGA
SlCrRLK1L1	1006	1029	BBR-BPC	-	5.125	8.25e-06	0.0225	TGGAGAAGAAGAAAGAAAAAAATA
SlCrRLK1L1	1495	1512	MYB	+	13.8906	8.32e-06	0.189	GGTGGGGGTTGGTAGAGA
SlCrRLK1L1	1479	1497	C2H2	-	12.4135	8.75e-06	0.0428	ACCCCTCATCCTCACCCCT
SlCrRLK1L1	1009	1028	AP2	-	14.0256	8.9e-06	0.0212	GGAGAAGAAGAAAGAAAAAA
SlCrRLK1L1	1480	1494	GATA	+	13.4265	9.81e-06	0.299	GGGGTGAGGATGAGG
SlCrRLK1L2	107	125	NAC	-	20.9524	5.73e-08	0.00452	ACGTTTCTTGGTCCTCAAG
SlCrRLK1L2	107	123	NAC	+	20.6032	8.42e-08	0.00769	CTTGAGGACCAAGAAAC
SlCrRLK1L2	494	512	NAC	-	20.5079	9.91e-08	0.00452	ACTTTACTTGGTCCCCAAG
SlCrRLK1L2	31	45	LBD	-	17.9048	2.91e-07	0.0265	CCGAAGAAGACGCCG
SlCrRLK1L2	581	600	AP2	-	17.8205	2.97e-07	0.00347	AAGAAAGTAGAGAAAAGAGA
SlCrRLK1L2	492	506	NAC	+	17.7302	3.12e-07	0.0285	TACTTGGGGACCAAG
SlCrRLK1L2	1360	1378	MIKC_MADS	-	17.1029	3.45e-07	0.0309	GTCTTTCTATTTTTGGGCA
SlCrRLK1L2	1363	1376	MIKC_MADS	+	17.4762	3.73e-07	0.0334	CCAAAAATAGAAAG
SlCrRLK1L2	104	123	NAC	-	18.411	3.84e-07	0.0349	GTTTCTTGGTCCTCAAGTCG
SlCrRLK1L2	892	910	Dof	-	16.2698	5.37e-07	0.0302	ATAAGGGCAAAAGTGCAAA
SlCrRLK1L2	1363	1375	MIKC_MADS	+	15.7647	1.07e-06	0.0484	CCAAAAATAGAAA
SlCrRLK1L2	106	122	NAC	-	17.0317	1.13e-06	0.09	TTTCTTGGTCCTCAAGT
SlCrRLK1L2	494	510	NAC	+	16.619	1.42e-06	0.0649	CTTGGGGACCAAGTAAA
SlCrRLK1L2	491	510	NAC	-	16.5616	1.43e-06	0.0651	TTTACTTGGTCCCCAAGTAG
SlCrRLK1L2	105	119	NAC	+	16.1587	1.94e-06	0.0592	GACTTGAGGACCAAG
SlCrRLK1L2	493	509	NAC	-	15.9524	1.99e-06	0.09	TTACTTGGTCCCCAAGT
SlCrRLK1L2	830	848	MIKC_MADS	+	15.9841	2.12e-06	0.0888	TTGCTATAAATGGTAAATA
SlCrRLK1L2	1134	1148	MYB	+	15.6508	2.22e-06	0.0673	CGCACCCACCATACG
SlCrRLK1L2	492	508	NAC	+	16.1587	2.33e-06	0.109	TACTTGGGGACCAAGTA
SlCrRLK1L2	105	121	NAC	+	16.127	2.39e-06	0.109	GACTTGAGGACCAAGAA
SlCrRLK1L2	1699	1709	C2H2	+	13.0635	2.54e-06	0.233	CAGTGAAGTTG
SlCrRLK1L2	31	45	LBD	-	15.3125	2.73e-06	0.25	CCGAAGAAGACGCCG
SlCrRLK1L2	6	25	NAC	-	15.3492	3.02e-06	0.275	CGCCGTACTGCACTCGCCGA
SlCrRLK1L2	492	510	NAC	-	15.6032	3.02e-06	0.22	TTTACTTGGTCCCCAAGTA
SlCrRLK1L2	1361	1375	MIKC_MADS	+	15.2059	3.2e-06	0.121	GCCCAAAAATAGAAA
SlCrRLK1L2	107	125	NAC	+	15.4127	3.45e-06	0.31	CTTGAGGACCAAGAAACGT
SlCrRLK1L2	494	509	NAC	+	15.4921	3.96e-06	0.181	CTTGGGGACCAAGTAA
SlCrRLK1L2	1363	1377	MIKC_MADS	-	15.1746	4.01e-06	0.142	TCTTTCTATTTTTGG
SlCrRLK1L2	105	123	NAC	-	14.9524	4.84e-06	0.22	GTTTCTTGGTCCTCAAGTC
SlCrRLK1L2	29	48	ERF	+	14.381	4.85e-06	0.0883	GACGGCGTCTTCTTCGGTCG
SlCrRLK1L2	3	24	NAC	-	14.3333	5.06e-06	0.415	GCCGTACTGCACTCGCCGATTA
SlCrRLK1L2	26	35	ERF	-	13.6489	6.22e-06	0.569	CGCCGTCCGA
SlCrRLK1L2	492	508	NAC	-	14.6667	6.34e-06	0.116	TACTTGGTCCCCAAGTA
SlCrRLK1L2	830	848	MIKC_MADS	-	14.0441	7.02e-06	0.159	TATTTACCATTTATAGCAA
SlCrRLK1L2	31	47	LBD	-	13.254	7.25e-06	0.662	GACCGAAGAAGACGCCG
SlCrRLK1L2	21	28	ERF	-	11.4466	7.87e-06	0.24	CGACGCCG
SlCrRLK1L2	107	119	NAC	-	13.875	8.3e-06	0.759	CTTGGTCCTCAAG
SlCrRLK1L2	16	24	SBP	+	13.1262	8.41e-06	0.385	CAGTACGGC
SlCrRLK1L2	494	509	NAC	+	14.0476	8.66e-06	0.396	CTTGGGGACCAAGTAA
SlCrRLK1L2	1131	1151	MYB	-	13.8413	8.84e-06	0.193	GATCGTATGGTGGGTGCGCGG
SlCrRLK1L2	580	600	Dof	+	13.7969	8.91e-06	0.0464	TTCTCTTTTCTCTACTTTCTT
SlCrRLK1L2	16	25	SBP	+	13.4255	9.12e-06	0.417	CAGTACGGCG
SlCrRLK1L2	26	35	SBP	+	13.5606	9.18e-06	0.435	TCGGACGGCG
SlCrRLK1L2	105	119	NAC	-	14	9.29e-06	0.42	CTTGGTCCTCAAGTC
SlCrRLK1L2	24	33	SBP	-	13.4621	9.5e-06	0.435	CCGTCCGACG
SlCrRLK1L2	31	45	C3H	-	13.2222	9.67e-06	0.883	CCGAAGAAGACGCCG
SlCrRLK1L2	492	509	NAC	-	13.7812	9.75e-06	0.444	TTACTTGGTCCCCAAGTA
SlCrRLK1L3	1414	1433	ERF	-	23.1429	7e-09	0.000638	CCACAGGCACCAGCACCGAC
SlCrRLK1L3	1414	1433	ERF	+	21.6984	2.4e-08	0.00218	GTCGGTGCTGGTGCCTGTGG
SlCrRLK1L3	248	267	C2H2	+	19.7778	7.78e-08	0.00696	CCTAGTTTTGTCGTCTTCCT
SlCrRLK1L3	250	267	C2H2	-	19.9524	9.51e-08	0.00859	AGGAAGACGACAAAACTA
SlCrRLK1L3	1410	1424	ERF	+	19.3333	1.27e-07	0.0116	TAGTGTCGGTGCTGG
SlCrRLK1L3	248	267	C2H2	-	19.5079	1.39e-07	0.0125	AGGAAGACGACAAAACTAGG
SlCrRLK1L3	251	267	C2H2	-	19.1905	1.68e-07	0.0148	AGGAAGACGACAAAACT
SlCrRLK1L3	1413	1427	ERF	-	19.3968	1.71e-07	0.0156	GCACCAGCACCGACA
SlCrRLK1L3	251	267	C2H2	-	19.2698	2.06e-07	0.0185	AGGAAGACGACAAAACT
SlCrRLK1L3	248	267	GRAS	-	17.4638	2.89e-07	0.013	AGGAAGACGACAAAACTAGG
SlCrRLK1L3	1413	1432	ERF	-	17.9531	3.52e-07	0.032	CACAGGCACCAGCACCGACA
SlCrRLK1L3	1412	1426	GATA	+	17.9853	4.33e-07	0.0198	GTGTCGGTGCTGGTG
SlCrRLK1L3	1984	1996	WRKY	+	17.254	4.64e-07	0.0424	CTTTGACTTTTCC
SlCrRLK1L3	199	219	Dof	-	15.2063	9.28e-07	0.0164	GAAATGATAAAGCAAAAGAAA
SlCrRLK1L3	1982	1996	WRKY	+	15.7143	1.58e-06	0.144	TTCTTTGACTTTTCC
SlCrRLK1L3	1413	1427	Nin-like	-	15.9559	1.68e-06	0.153	GCACCAGCACCGACA
SlCrRLK1L3	914	928	bZIP	-	14.9048	2.14e-06	0.196	ATTAATGACGTGTCA
SlCrRLK1L3	37	47	HD-ZIP	+	12.9403	2.44e-06	0.128	CAATCATTCCC
SlCrRLK1L3	1413	1427	ERF	-	15.127	2.7e-06	0.0617	GCACCAGCACCGACA
SlCrRLK1L3	914	928	bZIP	+	14.2698	3.19e-06	0.269	TGACACGTCATTAAT
SlCrRLK1L3	811	828	C2H2	-	15.2206	3.25e-06	0.296	CAAATAAAAACTGCCTCA
SlCrRLK1L3	914	928	bZIP	-	14.7619	3.35e-06	0.173	ATTAATGACGTGTCA
SlCrRLK1L3	915	926	bZIP	-	11.4103	3.59e-06	0.328	TAATGACGTGTC
SlCrRLK1L3	914	928	bZIP	-	14.9206	3.74e-06	0.171	ATTAATGACGTGTCA
SlCrRLK1L3	914	928	bZIP	-	13.873	3.82e-06	0.25	ATTAATGACGTGTCA
SlCrRLK1L3	1412	1419	ARF	-	15.1059	3.88e-06	0.356	ACCGACAC
SlCrRLK1L3	193	213	Dof	+	14.1111	4.09e-06	0.0237	TCTTTATTTCTTTTGCTTTAT
SlCrRLK1L3	1984	1994	WRKY	-	15.1746	4.15e-06	0.292	AAAAGTCAAAG
SlCrRLK1L3	74	92	LFY	+	13.7206	4.29e-06	0.196	TTTGACCCGTCGGCCCAAA
SlCrRLK1L3	74	92	LFY	-	13.7206	4.29e-06	0.196	TTTGGGCCGACGGGTCAAA
SlCrRLK1L3	1982	1994	WRKY	+	14.7143	4.96e-06	0.447	TTCTTTGACTTTT
SlCrRLK1L3	1416	1435	ERF	-	13.5781	5.28e-06	0.0687	ACCCACAGGCACCAGCACCG
SlCrRLK1L3	1401	1414	Trihelix	-	14.2698	5.54e-06	0.495	CACTAAAACCAGCA
SlCrRLK1L3	1984	1994	WRKY	-	14.8889	5.7e-06	0.519	AAAAGTCAAAG
SlCrRLK1L3	953	963	MYB	+	14.3151	5.76e-06	0.528	CAGGACCGTTA
SlCrRLK1L3	914	928	bZIP	+	13.4127	5.8e-06	0.253	TGACACGTCATTAAT
SlCrRLK1L3	909	926	bZIP	+	13.5556	5.81e-06	0.165	ATGATTGACACGTCATTA
SlCrRLK1L3	912	929	bZIP	-	13.0159	6e-06	0.183	CATTAATGACGTGTCAAT
SlCrRLK1L3	202	222	Dof	-	13.9365	6.05e-06	0.0749	GATGAAATGATAAAGCAAAAG
SlCrRLK1L3	202	222	Dof	-	13.9365	6.05e-06	0.0766	GATGAAATGATAAAGCAAAAG
SlCrRLK1L3	1984	1994	WRKY	-	15.1587	6.11e-06	0.557	AAAAGTCAAAG
SlCrRLK1L3	1411	1424	ERF	+	14.6349	6.16e-06	0.406	AGTGTCGGTGCTGG
SlCrRLK1L3	1410	1424	ERF	+	14.9524	6.18e-06	0.565	TAGTGTCGGTGCTGG
SlCrRLK1L3	1982	1995	WRKY	+	13.9365	7.17e-06	0.642	TTCTTTGACTTTTC
SlCrRLK1L3	34	46	HD-ZIP	-	14.375	7.57e-06	0.678	GGAATGATTGGAT
SlCrRLK1L3	914	923	bZIP	-	13.3511	7.91e-06	0.27	TGACGTGTCA
SlCrRLK1L3	914	928	bZIP	-	12.5397	7.92e-06	0.181	ATTAATGACGTGTCA
SlCrRLK1L3	1399	1419	ERF	+	11.4118	8.64e-06	0.112	GGTGCTGGTTTTAGTGTCGGT
SlCrRLK1L3	306	326	Dof	-	13.4286	8.82e-06	0.0474	GTAAGCAAAAAGCACAAAGAA
SlCrRLK1L4	639	658	AP2	-	17.7692	3.15e-07	0.00347	AAAAAAAAGAAGAAAAAAGG
SlCrRLK1L4	641	661	Dof	-	15.5079	5.9e-07	0.0164	CAAAAAAAAAAGAAGAAAAAA
SlCrRLK1L4	1423	1443	Dof	+	16.3281	6.96e-07	0.0175	TTTCCTTTTAATTTTTTTTTT
SlCrRLK1L4	778	794	C2H2	+	17.3651	8.98e-07	0.0403	AACAAAAAGACAAAGAG
SlCrRLK1L4	640	659	AP2	-	16.6282	1.02e-06	0.0061	AAAAAAAAAGAAGAAAAAAG
SlCrRLK1L4	1946	1957	MYB_related	+	15.7619	1.06e-06	0.0905	GAAAATATCTCA
SlCrRLK1L4	642	661	AP2	-	16.4744	1.19e-06	0.00646	CAAAAAAAAAAGAAGAAAAA
SlCrRLK1L4	778	795	C2H2	+	16.746	1.42e-06	0.064	AACAAAAAGACAAAGAGA
SlCrRLK1L4	778	797	C2H2	-	15.5556	3.05e-06	0.109	AATCTCTTTGTCTTTTTGTT
SlCrRLK1L4	778	797	GRAS	+	14.913	3.51e-06	0.0428	AACAAAAAGACAAAGAGATT
SlCrRLK1L4	778	794	C2H2	+	15.3651	3.77e-06	0.159	AACAAAAAGACAAAGAG
SlCrRLK1L4	778	797	C2H2	+	15.0794	4.27e-06	0.127	AACAAAAAGACAAAGAGATT
SlCrRLK1L4	641	660	AP2	-	14.9872	4.3e-06	0.0126	AAAAAAAAAAGAAGAAAAAA
SlCrRLK1L4	1422	1442	Dof	+	14.5781	4.4e-06	0.041	TTTTCCTTTTAATTTTTTTTT
SlCrRLK1L4	1944	1957	MYB_related	+	14.254	4.93e-06	0.417	ATGAAAATATCTCA
SlCrRLK1L4	1690	1704	B3	-	15.0476	5.59e-06	0.439	CAATACATGCATGTC
SlCrRLK1L4	635	655	Dof	+	13.8254	5.71e-06	0.0254	CAACCCTTTTTTCTTCTTTTT
SlCrRLK1L4	231	245	Dof	-	13.7778	6.22e-06	0.0911	TTTTTTTCCTTTTTA
SlCrRLK1L4	779	793	C2H2	+	14.3651	8.53e-06	0.759	ACAAAAAGACAAAGA
SlCrRLK1L4	863	872	bHLH	+	14.7619	8.58e-06	0.205	GCCCATGTGA
SlCrRLK1L5	137	150	bHLH	+	17.7397	5.7e-07	0.052	ATAACGACACGTGG
SlCrRLK1L5	137	150	bHLH	+	17.7397	5.7e-07	0.0521	ATAACGACACGTGG
SlCrRLK1L5	136	153	bZIP	+	15.9683	2.09e-06	0.165	GATAACGACACGTGGACT
SlCrRLK1L5	273	284	C2H2	+	16.4795	2.27e-06	0.201	CAAAACAGAGTA
SlCrRLK1L5	531	541	MYB	+	14.8889	3.02e-06	0.0894	GCGGGAGGTGG
SlCrRLK1L5	1273	1283	G2-like	-	13.6984	3.43e-06	0.303	AAAAGAATGTT
SlCrRLK1L5	529	541	MYB	+	10.9872	3.55e-06	0.104	TGGCGGGAGGTGG
SlCrRLK1L5	141	155	bZIP	-	13.8413	4.82e-06	0.161	ACAGTCCACGTGTCG
SlCrRLK1L5	139	156	bZIP	-	13.4603	5.15e-06	0.183	AACAGTCCACGTGTCGTT
SlCrRLK1L5	141	155	bZIP	-	13.254	5.68e-06	0.173	ACAGTCCACGTGTCG
SlCrRLK1L5	206	218	MYB	+	14.5873	6.2e-06	0.179	AAACAGGATAAGG
SlCrRLK1L5	141	150	bZIP	-	13.7447	6.28e-06	0.27	CCACGTGTCG
SlCrRLK1L5	143	152	bHLH	-	14.9683	7.36e-06	0.205	GTCCACGTGT
SlCrRLK1L5	140	157	bZIP	-	12.6825	7.86e-06	0.165	GAACAGTCCACGTGTCGT
SlCrRLK1L5	141	155	bZIP	+	12.5079	8.32e-06	0.253	CGACACGTGGACTGT
SlCrRLK1L5	1943	1952	bHLH	+	14.5397	8.98e-06	0.205	TGCCATGTGG
SlCrRLK1L5	135	149	bHLH	-	13.5079	9.78e-06	0.447	CACGTGTCGTTATCG
SlCrRLK1L6	1813	1827	ZF-HD	-	13.5441	2.61e-06	0.181	AAAAGTAATTAATTA
SlCrRLK1L6	376	396	Dof	-	13.8571	5.51e-06	0.0254	TCGTTTTTATTTTTTCTTTTT
SlCrRLK1L6	161	182	ERF	-	12.6699	9.64e-06	0.878	GTGTGCTATGACGGCCCGTGAC
SlCrRLK1L7	1305	1325	MYB	+	15.5873	1.78e-06	0.0778	TGAATTAGGTTGGGTGGGCCA
SlCrRLK1L7	354	368	EIL	+	15.2115	2.02e-06	0.185	GCCCAAGTGCATTGA
SlCrRLK1L7	1537	1549	MYB	-	15.6176	2.2e-06	0.0983	CTCACCAACTTTC
SlCrRLK1L7	1985	1999	MYB	-	15.7302	2.48e-06	0.0754	GGGAGTTGGTGTAAG
SlCrRLK1L7	903	922	ERF	-	14.4688	3.13e-06	0.0583	CTCTACTTCCGCTTCCACCA
SlCrRLK1L7	1349	1356	WRKY	+	14.7849	3.88e-06	0.178	CGGTCAAC
SlCrRLK1L7	1211	1220	MYB_related	-	12.8298	4.3e-06	0.394	AGCCCTAACC
SlCrRLK1L7	1207	1216	Trihelix	-	12.1702	5.51e-06	0.505	CTAACCAGGC
SlCrRLK1L7	1718	1730	CPP	+	11.2019	5.52e-06	0.164	CAAAATTTTAACC
SlCrRLK1L7	1988	1998	MYB	-	14.1111	6.84e-06	0.0894	GGAGTTGGTGT
SlCrRLK1L7	1535	1549	MYB	+	13.6508	7.44e-06	0.228	ATGAAAGTTGGTGAG
SlCrRLK1L7	1868	1875	WRKY	+	14.1183	7.77e-06	0.237	GGGTCAAC
SlCrRLK1L7	902	920	C2H2	-	12.4812	8.43e-06	0.0428	CTACTTCCGCTTCCACCAT
SlCrRLK1L7	1349	1358	WRKY	-	13.7414	9.4e-06	0.43	TAGTTGACCG
SlCrRLK1L8	1227	1247	ERF	+	20.8088	4.82e-08	0.00439	AGAGGTGGAGGAAGTGGTGAA
SlCrRLK1L8	1228	1246	C2H2	-	19.5789	1.11e-07	0.00907	TCACCACTTCCTCCACCTC
SlCrRLK1L8	1186	1200	FAR1	-	20.2063	1.34e-07	0.0123	TACACACGCGCCACC
SlCrRLK1L8	1039	1066	ERF	+	19.0317	2.22e-07	0.0202	GTGGATTCGCCGCCGCTTGTCAGACGTG
SlCrRLK1L8	1038	1054	ERF	-	18.2857	2.73e-07	0.00882	GCGGCGGCGAATCCACA
SlCrRLK1L8	1217	1233	ERF	+	18.1746	2.9e-07	0.00882	GCGGCGGCAGAGAGGTG
SlCrRLK1L8	1209	1229	ERF	-	17.3382	3.27e-07	0.0297	TCTCTGCCGCCGCACTCTTCC
SlCrRLK1L8	1045	1055	ERF	+	18.8254	3.43e-07	0.0157	TCGCCGCCGCT
SlCrRLK1L8	1042	1056	ERF	+	18.4444	3.54e-07	0.0101	GATTCGCCGCCGCTT
SlCrRLK1L8	1043	1057	ERF	-	18.2063	3.64e-07	0.0111	CAAGCGGCGGCGAAT
SlCrRLK1L8	1207	1227	ERF	-	17.7937	3.73e-07	0.017	TCTGCCGCCGCACTCTTCCAC
SlCrRLK1L8	1046	1053	ERF	+	19.6214	3.77e-07	0.0173	CGCCGCCG
SlCrRLK1L8	1042	1056	ERF	-	18.1746	3.78e-07	0.0115	AAGCGGCGGCGAATC
SlCrRLK1L8	1042	1056	ERF	-	18.1746	3.78e-07	0.0115	AAGCGGCGGCGAATC
SlCrRLK1L8	1042	1056	ERF	+	17.9841	4.1e-07	0.0103	GATTCGCCGCCGCTT
SlCrRLK1L8	1209	1229	ERF	+	17.9206	4.14e-07	0.0189	GGAAGAGTGCGGCGGCAGAGA
SlCrRLK1L8	1215	1229	ERF	-	18.0794	4.43e-07	0.0101	TCTCTGCCGCCGCAC
SlCrRLK1L8	1215	1229	ERF	-	17.8254	4.51e-07	0.0103	TCTCTGCCGCCGCAC
SlCrRLK1L8	1209	1227	ERF	+	17.6984	4.52e-07	0.0206	GGAAGAGTGCGGCGGCAGA
SlCrRLK1L8	1217	1236	TALE	-	18.0135	4.6e-07	0.0408	CTCCACCTCTCTGCCGCCGC
SlCrRLK1L8	691	711	ERF	-	16.7206	5.69e-07	0.0259	TGTGGCTGCAATGATGGAGGC
SlCrRLK1L8	1187	1198	FAR1	-	17.8676	6.99e-07	0.0639	CACACGCGCCAC
SlCrRLK1L8	1225	1243	C2H2	-	16.4436	8.42e-07	0.0152	CCACTTCCTCCACCTCTCT
SlCrRLK1L8	1218	1232	ERF	-	17.0476	1.04e-06	0.0476	ACCTCTCTGCCGCCG
SlCrRLK1L8	691	711	LBD	+	15.3175	1.12e-06	0.102	GCCTCCATCATTGCAGCCACA
SlCrRLK1L8	1219	1238	ERF	+	16.7302	1.18e-06	0.0358	GGCGGCAGAGAGGTGGAGGA
SlCrRLK1L8	1042	1056	ERF	+	15.7619	1.26e-06	0.0383	GATTCGCCGCCGCTT
SlCrRLK1L8	1206	1226	ERF	+	15.873	1.28e-06	0.0389	TGTGGAAGAGTGCGGCGGCAG
SlCrRLK1L8	1206	1226	ERF	-	14.5147	1.39e-06	0.041	CTGCCGCCGCACTCTTCCACA
SlCrRLK1L8	1215	1229	ERF	+	15.7778	1.51e-06	0.0345	GTGCGGCGGCAGAGA
SlCrRLK1L8	1215	1229	ERF	+	15.7778	1.51e-06	0.0345	GTGCGGCGGCAGAGA
SlCrRLK1L8	1044	1064	ERF	+	15.1905	1.56e-06	0.0474	TTCGCCGCCGCTTGTCAGACG
SlCrRLK1L8	1045	1052	ERF	+	16.3011	1.57e-06	0.0721	TCGCCGCC
SlCrRLK1L8	1042	1056	ERF	+	15.3492	1.73e-06	0.079	GATTCGCCGCCGCTT
SlCrRLK1L8	1223	1242	TALE	-	15.9459	1.77e-06	0.0533	CACTTCCTCCACCTCTCTGC
SlCrRLK1L8	1269	1281	MYB	+	15.7302	1.84e-06	0.0927	GTTGGGGATAAGG
SlCrRLK1L8	1216	1226	ERF	-	15.746	1.89e-06	0.0578	CTGCCGCCGCA
SlCrRLK1L8	1107	1121	AP2	+	15.7302	1.96e-06	0.179	TCTCGGGTTTAGTGC
SlCrRLK1L8	967	981	C2H2	-	15.4844	2.09e-06	0.191	ACCCGCCCCAGCAGA
SlCrRLK1L8	1215	1229	ERF	-	14.7937	2.12e-06	0.0485	TCTCTGCCGCCGCAC
SlCrRLK1L8	1042	1056	ERF	+	15.5397	2.13e-06	0.0617	GATTCGCCGCCGCTT
SlCrRLK1L8	1042	1062	ERF	-	14.7143	2.31e-06	0.0525	TCTGACAAGCGGCGGCGAATC
SlCrRLK1L8	689	709	ERF	+	13.4265	2.34e-06	0.041	TAGCCTCCATCATTGCAGCCA
SlCrRLK1L8	690	709	ERF	+	14.8125	2.55e-06	0.0583	AGCCTCCATCATTGCAGCCA
SlCrRLK1L8	817	831	Trihelix	-	15.746	2.61e-06	0.238	GTAACTCCGGTGAGC
SlCrRLK1L8	1215	1229	ERF	-	14.4444	2.61e-06	0.0794	TCTCTGCCGCCGCAC
SlCrRLK1L8	689	709	LBD	+	14.0952	2.9e-06	0.264	TAGCCTCCATCATTGCAGCCA
SlCrRLK1L8	1227	1247	LBD	-	13.4762	2.97e-06	0.135	TTCACCACTTCCTCCACCTCT
SlCrRLK1L8	819	829	Trihelix	+	15.619	3.22e-06	0.208	TCACCGGAGTT
SlCrRLK1L8	1231	1249	C2H2	-	14.1579	3.29e-06	0.0311	ATTTCACCACTTCCTCCAC
SlCrRLK1L8	712	732	Dof	+	14.2698	3.37e-06	0.0232	TTTATCCTTCTCTTGCTTTTC
SlCrRLK1L8	1229	1248	ERF	-	14.3125	3.44e-06	0.0583	TTTCACCACTTCCTCCACCT
SlCrRLK1L8	1216	1223	ERF	-	15.5376	3.52e-06	0.108	CCGCCGCA
SlCrRLK1L8	1211	1225	ERF	+	15.0635	3.61e-06	0.141	AAGAGTGCGGCGGCA
SlCrRLK1L8	1212	1226	ERF	-	13.619	3.75e-06	0.0856	CTGCCGCCGCACTCT
SlCrRLK1L8	1039	1053	ERF	+	14.9683	3.96e-06	0.121	GTGGATTCGCCGCCG
SlCrRLK1L8	1045	1052	ERF	+	15.1262	3.97e-06	0.171	TCGCCGCC
SlCrRLK1L8	1214	1228	ERF	+	13.0476	4.15e-06	0.0948	AGTGCGGCGGCAGAG
SlCrRLK1L8	1046	1060	ERF	-	14.5873	4.63e-06	0.141	TGACAAGCGGCGGCG
SlCrRLK1L8	1216	1235	ERF	+	14.4286	4.72e-06	0.0883	TGCGGCGGCAGAGAGGTGGA
SlCrRLK1L8	1222	1240	C2H2	-	13.4662	4.87e-06	0.034	CTTCCTCCACCTCTCTGCC
SlCrRLK1L8	1146	1163	bZIP	+	13.5556	4.98e-06	0.183	TGATAGATACGTGGCGGA
SlCrRLK1L8	1045	1059	ERF	+	12.8413	5.2e-06	0.095	TCGCCGCCGCTTGTC
SlCrRLK1L8	1147	1161	bZIP	+	13.4762	5.3e-06	0.173	GATAGATACGTGGCG
SlCrRLK1L8	1147	1161	bZIP	+	13.6032	5.3e-06	0.161	GATAGATACGTGGCG
SlCrRLK1L8	58	72	NAC	-	14.8594	5.52e-06	0.504	CGTATATTCCAAGCA
SlCrRLK1L8	1048	1055	ERF	+	15.129	5.54e-06	0.127	CCGCCGCT
SlCrRLK1L8	1216	1223	ERF	-	14.8641	5.61e-06	0.171	CCGCCGCA
SlCrRLK1L8	1181	1201	MYB	-	14.4603	5.65e-06	0.099	CTACACACGCGCCACCAAGTC
SlCrRLK1L8	168	186	MIKC_MADS	-	14.381	5.89e-06	0.131	ATTTCTTATTGTGGAAATT
SlCrRLK1L8	865	877	MYB	+	13.6825	6.4e-06	0.585	TCCACAACCGCCT
SlCrRLK1L8	1205	1232	ERF	-	10.2063	6.7e-06	0.13	ACCTCTCTGCCGCCGCACTCTTCCACAG
SlCrRLK1L8	1215	1229	ERF	-	13.4444	6.75e-06	0.123	TCTCTGCCGCCGCAC
SlCrRLK1L8	1588	1608	AP2	-	11.4588	6.79e-06	0.619	CCACACACACTCCCATCCACC
SlCrRLK1L8	1044	1062	ERF	-	12.6984	6.82e-06	0.104	TCTGACAAGCGGCGGCGAA
SlCrRLK1L8	816	830	Trihelix	-	14.3016	7.08e-06	0.324	TAACTCCGGTGAGCG
SlCrRLK1L8	1228	1244	ERF	+	11.0635	7.29e-06	0.111	GAGGTGGAGGAAGTGGT
SlCrRLK1L8	1149	1166	bZIP	-	12.8889	7.34e-06	0.165	ATTTCCGCCACGTATCTA
SlCrRLK1L8	1042	1056	ERF	+	13.8571	7.41e-06	0.169	GATTCGCCGCCGCTT
SlCrRLK1L8	866	876	ERF	+	12.7937	7.52e-06	0.115	CCACAACCGCC
SlCrRLK1L8	963	977	Nin-like	-	14.2794	7.86e-06	0.359	GCCCCAGCAGATACC
SlCrRLK1L8	1789	1808	GRAS	+	13.913	8.02e-06	0.0504	AGATAACAGACAAAAGGAGA
SlCrRLK1L8	1041	1061	ERF	+	11.8095	8.06e-06	0.184	GGATTCGCCGCCGCTTGTCAG
SlCrRLK1L8	1904	1924	ARF	-	4.88608	8.15e-06	0.353	GTCATGGTAATGGTGGGACAA
SlCrRLK1L8	1185	1199	BES1	-	13.0317	8.2e-06	0.375	ACACACGCGCCACCA
SlCrRLK1L8	160	167	G2-like	-	12.5238	8.46e-06	0.762	GGAATCTG
SlCrRLK1L8	683	710	ERF	+	9.36508	8.51e-06	0.13	TCTCTTTAGCCTCCATCATTGCAGCCAC
SlCrRLK1L8	1202	1229	ERF	-	9.33333	8.59e-06	0.13	TCTCTGCCGCCGCACTCTTCCACAGCCA
SlCrRLK1L8	1031	1050	ERF	-	12.7031	8.68e-06	0.0863	CGGCGAATCCACAACCTCCA
SlCrRLK1L8	1226	1245	ERF	-	12.5469	9.47e-06	0.0863	CACCACTTCCTCCACCTCTC
SlCrRLK1L8	1597	1607	C2H2	-	12.9538	9.88e-06	0.905	CACACACACTC
SlCrRLK1L8	717	735	C2H2	+	12.1729	9.97e-06	0.043	CCTTCTCTTGCTTTTCATC
SlCrRLK1L9	919	928	ARF	-	16.5243	6.65e-07	0.0152	GTGTCGGAAC
SlCrRLK1L9	1055	1064	ARF	-	16.5243	6.65e-07	0.0152	GTGTCGGAAC
SlCrRLK1L9	1089	1098	ARF	-	16.5243	6.65e-07	0.0152	GTGTCGGAAC
SlCrRLK1L9	1123	1132	ARF	-	16.5243	6.65e-07	0.0152	GTGTCGGAAC
SlCrRLK1L9	1422	1441	AP2	-	16.2821	1.42e-06	0.00659	AAAACAAAGAAGAAAACAAG
SlCrRLK1L9	1373	1380	WRKY	-	14.7849	3.88e-06	0.178	CGGTCAAC
SlCrRLK1L9	618	636	ERF	+	13.8254	3.89e-06	0.0768	TCGATTCTTCGGTGGAGGT
SlCrRLK1L9	38	52	HD-ZIP	+	14.8923	4.9e-06	0.416	GCATGTAATGATGGC
SlCrRLK1L9	1371	1380	WRKY	+	14.3793	5.48e-06	0.43	GAGTTGACCG
SlCrRLK1L9	277	287	NAC	+	13.7143	8.03e-06	0.721	AGACGTAACCT
SlCrRLK1L9	453	467	MYB	+	13.8571	8.92e-06	0.399	TAGAATTAGGTGAAT
SlCrRLK1L9	625	635	ERF	-	12.1746	9.26e-06	0.121	CCTCCACCGAA
SlCrRLK1L10	1096	1110	NAC	-	16.3175	1.66e-06	0.0592	TACTTGAGTAGCAAG
SlCrRLK1L10	1093	1108	NAC	-	16.2063	2.18e-06	0.181	CTTGAGTAGCAAGTCA
SlCrRLK1L10	1093	1108	NAC	-	15.9524	2.48e-06	0.226	CTTGAGTAGCAAGTCA
SlCrRLK1L10	1093	1110	NAC	+	15.4062	3.12e-06	0.285	TGACTTGCTACTCAAGTA
SlCrRLK1L10	1094	1110	NAC	+	15.3175	4.2e-06	0.116	GACTTGCTACTCAAGTA
SlCrRLK1L10	1703	1713	Trihelix	-	15.0635	4.54e-06	0.208	GCGCCGGAATA
SlCrRLK1L10	1090	1108	NAC	+	13.746	4.58e-06	0.139	TTTTGACTTGCTACTCAAG
SlCrRLK1L10	1094	1110	NAC	-	15	5.16e-06	0.116	TACTTGAGTAGCAAGTC
SlCrRLK1L10	1186	1196	bHLH	+	15.254	6.26e-06	0.57	AGCAAGTGGAA
SlCrRLK1L10	1092	1108	NAC	-	13.2381	6.97e-06	0.212	CTTGAGTAGCAAGTCAA
SlCrRLK1L10	704	713	MYB	-	14.1096	7.39e-06	0.675	GTTAGGTGTG
SlCrRLK1L10	1275	1285	WRKY	+	14.3333	8.26e-06	0.292	AAAGGTCAAAG
SlCrRLK1L10	1273	1287	WRKY	-	14.1905	8.52e-06	0.389	TGCTTTGACCTTTGG
SlCrRLK1L10	395	404	CPP	+	12.5876	8.64e-06	0.769	CATTTGAATG
SlCrRLK1L10	694	714	MYB	+	13.8571	8.87e-06	0.111	CACACACGCACACACCTAACA
SlCrRLK1L10	1093	1109	NAC	+	12.5873	8.97e-06	0.212	TGACTTGCTACTCAAGT
SlCrRLK1L10	1186	1196	bHLH	-	14.6027	9.12e-06	0.831	TTCCACTTGCT
SlCrRLK1L10	1275	1287	WRKY	-	14.3492	9.48e-06	0.867	TGCTTTGACCTTT
SlCrRLK1L10	1275	1287	WRKY	-	13.9841	9.8e-06	0.447	TGCTTTGACCTTT
SlCrRLK1L11	556	574	C2H2	+	18.2331	2.71e-07	0.00907	ACTCCTCCTCCCCCTTAAC
SlCrRLK1L11	559	577	C2H2	+	17.2556	5.08e-07	0.0115	CCTCCTCCCCCTTAACCTT
SlCrRLK1L11	556	576	ERF	+	13.3676	2.4e-06	0.041	ACTCCTCCTCCCCCTTAACCT
SlCrRLK1L11	684	698	Nin-like	+	14.9048	2.51e-06	0.15	AGTTGGCCTTTGATG
SlCrRLK1L11	560	580	Dof	+	14.4127	2.82e-06	0.0228	CTCCTCCCCCTTAACCTTTTT
SlCrRLK1L11	553	571	C2H2	+	14.4135	2.84e-06	0.0311	TTAACTCCTCCTCCCCCTT
SlCrRLK1L11	558	578	ERF	-	12.5882	4.94e-06	0.0898	AAAGGTTAAGGGGGAGGAGGA
SlCrRLK1L11	308	328	Dof	-	13.8889	5.22e-06	0.0418	ATAAGCAAAAAGAAAAGAAAA
SlCrRLK1L11	307	326	AP2	-	14.5	6.27e-06	0.0163	AAGCAAAAAGAAAAGAAAAA
SlCrRLK1L11	1471	1485	ZF-HD	+	13.0735	6.36e-06	0.181	AAAAATAATTAATGA
SlCrRLK1L11	17	35	NAC	+	14.0476	7.9e-06	0.355	AGTGTGGAACAAGTCACAC
SlCrRLK1L11	14	33	NAC	-	13.4247	9.05e-06	0.206	GTGACTTGTTCCACACTTTG
SlCrRLK1L11	562	580	C2H2	+	12.2707	9.46e-06	0.0428	CCTCCCCCTTAACCTTTTT
SlCrRLK1L11	705	725	Dof	-	13.6875	9.79e-06	0.0464	TTTGCTTTCTAATTTTTCTCT
SlCrRLK1L11	925	935	WRKY	-	14.2063	9.9e-06	0.292	CCAAGTCAAAG
SlCrRLK1L12	788	797	G2-like	+	13.9138	3.35e-06	0.3	GAGAATCTGC
SlCrRLK1L12	1056	1070	MIKC_MADS	-	14.8824	4.14e-06	0.121	TTCTTAAAGTGGAAA
SlCrRLK1L12	626	638	WRKY	-	15.2698	5.12e-06	0.156	ATTTGACTTTTTT
SlCrRLK1L12	194	220	GATA	+	3.18605	5.75e-06	0.407	CTTCATCTTCATTTTTATTCTCTTCAT
SlCrRLK1L12	1147	1161	ZF-HD	+	12.9265	8.19e-06	0.181	AAACATAATTAACTA
SlCrRLK1L12	1536	1554	WRKY	+	14.4853	8.22e-06	0.745	AGTTGACTAGACCAGGCCC
SlCrRLK1L12	197	223	GATA	+	1.68605	8.96e-06	0.407	CATCTTCATTTTTATTCTCTTCATGAT
SlCrRLK1L12	980	994	B3	-	14.4127	9.64e-06	0.439	ATATACATGCATTGG
SlCrRLK1L13	382	402	Dof	-	17.2063	3.1e-08	0.00139	TCTCTCTCCCTTTTGCTTTTG
SlCrRLK1L13	898	912	MYB	+	16.1746	2.46e-07	0.0216	CATAATCTTATCCAC
SlCrRLK1L13	383	402	AP2	+	17.6282	3.69e-07	0.00353	AAAAGCAAAAGGGAGAGAGA
SlCrRLK1L13	233	253	Dof	+	15.6032	7.37e-07	0.0347	GAGATGAAGAAAAAGGTGAAG
SlCrRLK1L13	233	253	Dof	+	15.6032	7.37e-07	0.0354	GAGATGAAGAAAAAGGTGAAG
SlCrRLK1L13	1521	1541	Dof	+	15.2857	8.26e-07	0.0164	AAAGTGAAAAAGTTGAAGATG
SlCrRLK1L13	1516	1536	Dof	-	15.9375	1.09e-06	0.0178	TCAACTTTTTCACTTTGCTTT
SlCrRLK1L13	728	748	Dof	+	15.8125	1.25e-06	0.0178	TTTTCTTTTTGATTTATTTTT
SlCrRLK1L13	225	248	BBR-BPC	+	10.125	1.26e-06	0.00741	ATGGGGGAGAGATGAAGAAAAAGG
SlCrRLK1L13	1772	1791	AP2	-	16.3333	1.35e-06	0.00659	GAAGAAGAAGAAAAGATAAG
SlCrRLK1L13	1518	1538	Dof	+	14.5238	3.06e-06	0.0562	AGCAAAGTGAAAAAGTTGAAG
SlCrRLK1L13	1518	1538	Dof	+	14.5238	3.06e-06	0.0574	AGCAAAGTGAAAAAGTTGAAG
SlCrRLK1L13	1773	1793	Dof	+	14.875	3.3e-06	0.0403	TTATCTTTTCTTCTTCTTCAT
SlCrRLK1L13	72	92	BBR-BPC	-	7.43836	3.32e-06	0.0445	TTGTCTCTCCCTCTACCTATT
SlCrRLK1L13	80	99	GRAS	+	14.6812	4.28e-06	0.0428	GAGGGAGAGACAAATGTGAA
SlCrRLK1L13	73	92	TALE	-	14.2838	4.61e-06	0.0961	TTGTCTCTCCCTCTACCTAT
SlCrRLK1L13	1096	1116	ARF	-	6.5443	4.76e-06	0.353	ATTATTCTTTTTGGGGAAAAA
SlCrRLK1L13	1403	1415	CPP	+	11.2115	4.98e-06	0.164	CAAAATTTTAAAC
SlCrRLK1L13	625	639	bZIP	+	13.746	5e-06	0.161	GTATTTTACGTGGCA
SlCrRLK1L13	625	639	bZIP	-	13.6667	5.22e-06	0.253	TGCCACGTAAAATAC
SlCrRLK1L13	889	899	BES1	+	14.4921	5.93e-06	0.421	TACACGTGTCA
SlCrRLK1L13	906	916	ERF	+	13.3016	6.03e-06	0.11	TATCCACCGCT
SlCrRLK1L13	345	365	Dof	-	13.746	6.25e-06	0.0254	AATCTTTTTTTCTCACTTTTG
SlCrRLK1L13	78	98	BBR-BPC	-	5.57534	6.28e-06	0.0447	TCACATTTGTCTCTCCCTCTA
SlCrRLK1L13	391	411	BBR-BPC	-	5.15068	7.23e-06	0.0447	ATCACATCATCTCTCTCCCTT
SlCrRLK1L13	382	402	Dof	+	13.5873	7.39e-06	0.0474	CAAAAGCAAAAGGGAGAGAGA
SlCrRLK1L13	885	899	BES1	-	13.254	7.5e-06	0.375	TGACACGTGTATGTT
SlCrRLK1L13	1523	1541	GATA	-	9.39726	7.8e-06	0.237	CATCTTCAACTTTTTCACT
SlCrRLK1L13	1651	1671	Dof	+	13.4921	8.22e-06	0.0474	CCAAAAAAAAAGTTAAAGGTA
SlCrRLK1L13	890	897	bZIP	+	16.458	8.46e-06	0.388	ACACGTGT
SlCrRLK1L13	890	897	bZIP	-	16.458	8.46e-06	0.388	ACACGTGT
SlCrRLK1L13	630	639	bZIP	+	13.3085	8.86e-06	0.27	TTACGTGGCA
SlCrRLK1L13	887	904	bZIP	-	12.254	9.04e-06	0.165	GATTATGACACGTGTATG
SlCrRLK1L13	235	253	C2H2	-	12.3383	9.11e-06	0.0428	CTTCACCTTTTTCTTCATC
SlCrRLK1L13	723	743	Dof	-	13.3968	9.13e-06	0.0474	TAAATCAAAAAGAAAAATAAG
SlCrRLK1L13	885	899	bZIP	+	11.5556	9.42e-06	0.215	AACATACACGTGTCA
SlCrRLK1L13	72	95	BBR-BPC	+	4.59375	9.96e-06	0.0255	AATAGGTAGAGGGAGAGACAAATG
SlCrRLK1L14	1113	1133	NAC	+	19.2812	1.58e-07	0.0144	GGTAGAGTGTTACTGACGCAA
SlCrRLK1L14	306	324	GATA	+	18.6667	1.83e-07	0.0167	GTTGATCACCATCATCATG
SlCrRLK1L14	1113	1133	NAC	+	18.8438	2.35e-07	0.0208	GGTAGAGTGTTACTGACGCAA
SlCrRLK1L14	309	323	GATA	-	18.6765	2.49e-07	0.0198	ATGATGATGGTGATC
SlCrRLK1L14	1325	1338	MYB	+	15.9683	2.78e-07	0.0251	ATCCTCATCCTCAT
SlCrRLK1L14	309	327	GATA	+	17.2319	4.13e-07	0.0188	GATCACCATCATCATGCTA
SlCrRLK1L14	1214	1227	bHLH	-	16.6825	1.81e-06	0.165	CACGTGATCCATCC
SlCrRLK1L14	1264	1278	bHLH	-	16.1429	2.22e-06	0.202	CACGTGCAAATCACA
SlCrRLK1L14	1264	1284	bHLH	+	15.863	2.48e-06	0.226	TGTGATTTGCACGTGATCTCC
SlCrRLK1L14	306	324	GATA	-	13.5362	2.85e-06	0.0867	CATGATGATGGTGATCAAC
SlCrRLK1L14	1403	1417	NAC	+	15.3175	3.06e-06	0.277	CTTCACCAACACGGT
SlCrRLK1L14	1272	1285	bHLH	-	15.589	3.72e-06	0.17	AGGAGATCACGTGC
SlCrRLK1L14	1272	1285	bHLH	-	15.589	3.72e-06	0.17	AGGAGATCACGTGC
SlCrRLK1L14	1273	1286	bHLH	+	15.7143	3.82e-06	0.175	CACGTGATCTCCTG
SlCrRLK1L14	309	327	GATA	+	11.0411	4.03e-06	0.184	GATCACCATCATCATGCTA
SlCrRLK1L14	1394	1414	MYB	+	14.7778	4.41e-06	0.099	ATCTAACTACTTCACCAACAC
SlCrRLK1L14	1322	1336	MYB	+	14.3016	4.66e-06	0.205	AATATCCTCATCCTC
SlCrRLK1L14	1956	1970	MYB	+	14.3492	5.3e-06	0.399	AAAAAGTAGGTCAAC
SlCrRLK1L14	1115	1133	NAC	-	14.2344	7.02e-06	0.622	TTGCGTCAGTAACACTCTA
SlCrRLK1L14	1272	1279	bHLH	-	15.0753	7.45e-06	0.683	TCACGTGC
SlCrRLK1L14	1265	1285	bHLH	-	14.2857	8.03e-06	0.369	AGGAGATCACGTGCAAATCAC
SlCrRLK1L14	292	302	MYB	+	13.8095	9.58e-06	0.0974	GTTGTTGGTGT
SlCrRLK1L14	174	194	Dof	-	13.6875	9.79e-06	0.0464	TTCACTTTCTTTCTTCTTGTC
SlCrRLK1L15	1462	1480	Dof	-	16.0794	6.85e-07	0.0302	AAAGTCAAAAAAGTGAAAG
SlCrRLK1L15	1453	1473	Dof	+	14.873	1.55e-06	0.0198	TTTTTTTTGCTTTCACTTTTT
SlCrRLK1L15	1471	1483	WRKY	+	16.254	1.79e-06	0.0817	TTTTGACTTTTTC
SlCrRLK1L15	1273	1285	MYB	-	15.619	2.14e-06	0.0927	TATTAGGATAAGG
SlCrRLK1L15	1455	1474	AP2	-	14.9487	4.43e-06	0.0126	AAAAAAGTGAAAGCAAAAAA
SlCrRLK1L15	1462	1482	Dof	-	14.1746	4.62e-06	0.0668	AAAAAGTCAAAAAAGTGAAAG
SlCrRLK1L15	1462	1482	Dof	-	14.1746	4.62e-06	0.0683	AAAAAGTCAAAAAAGTGAAAG
SlCrRLK1L15	1464	1484	Dof	+	13.9375	7.88e-06	0.0464	TTCACTTTTTTGACTTTTTCT
SlCrRLK1L15	1462	1482	Dof	+	13.3968	9.21e-06	0.0322	CTTTCACTTTTTTGACTTTTT
SlCrRLK1L16	1134	1154	Dof	+	15.2063	9.28e-07	0.0164	AAAGGAAAAAAGTTAAAAAAA
SlCrRLK1L16	1131	1151	Dof	+	15.254	1.2e-06	0.0347	GTGAAAGGAAAAAAGTTAAAA
SlCrRLK1L16	1131	1151	Dof	+	15.254	1.2e-06	0.0354	GTGAAAGGAAAAAAGTTAAAA
SlCrRLK1L16	353	371	GATA	-	13.5479	1.39e-06	0.127	GATCAGCATTGTCATGATC
SlCrRLK1L16	1628	1648	Dof	-	14.9048	1.49e-06	0.0198	GTTTTCTTCCTCTTCCTTTTT
SlCrRLK1L16	1804	1824	B3	+	8.07353	2.43e-06	0.215	AGTTTTGTTTTAGCGAAAAAA
SlCrRLK1L16	1133	1151	Dof	+	14.9365	2.61e-06	0.0768	GAAAGGAAAAAAGTTAAAA
SlCrRLK1L16	1958	1968	HD-ZIP	-	12.7761	3.01e-06	0.128	CAATCATTCTG
SlCrRLK1L16	1961	1970	HD-ZIP	-	14.1644	3.15e-06	0.283	ACCAATCATT
SlCrRLK1L16	924	938	Nin-like	-	14.6984	3.29e-06	0.15	AAATGGCCTTTGGAT
SlCrRLK1L16	1816	1835	AP2	+	15.3077	3.31e-06	0.0112	GCGAAAAAAAAGAAGAAAAA
SlCrRLK1L16	1933	1943	WOX	+	15.5696	3.64e-06	0.312	CCATTCATTCA
SlCrRLK1L16	1139	1153	Dof	-	14.1429	3.7e-06	0.0876	TTTTTTAACTTTTTT
SlCrRLK1L16	1410	1420	MYB	+	14.2222	6.11e-06	0.0894	ATTGTTGGTGG
SlCrRLK1L16	1628	1646	C2H2	-	12.9774	6.41e-06	0.0414	TTTCTTCCTCTTCCTTTTT
SlCrRLK1L16	1407	1421	MYB	+	13.6508	7.44e-06	0.228	CCTATTGTTGGTGGG
SlCrRLK1L16	1625	1643	C2H2	-	12.7068	7.44e-06	0.0428	CTTCCTCTTCCTTTTTAGC
SlCrRLK1L16	1227	1241	MYB	-	13.7937	8.26e-06	0.242	GTTATTCTTATCCAA
SlCrRLK1L16	1007	1017	MYB	+	13.8254	9.3e-06	0.0974	CTTGTTGGTGG
SlCrRLK1L16	1129	1149	Dof	-	13.7188	9.53e-06	0.0464	TTAACTTTTTTCCTTTCACAT
SlCrRLK1L16	1411	1431	MYB	-	13.7302	9.73e-06	0.111	CTTGTTATGTCCCACCAACAA
SlCrRLK1L17	1327	1347	Dof	-	13.746	6.25e-06	0.0254	TACTTTCTATCTTTACTTTTT
SlCrRLK1L17	1582	1591	bZIP	-	13.9179	7.05e-06	0.342	ACGACGTCAC
SlCrRLK1L17	1582	1591	bZIP	+	13.7537	7.47e-06	0.342	GTGACGTCGT
SlCrRLK1L17	1581	1590	TALE	+	13.8105	7.56e-06	0.692	AGTGACGTCG
SlCrRLK1L17	443	453	EIL	+	13.5591	9.33e-06	0.842	CAATGTATCTC
SlCrRLK1L17	1291	1310	AP2	+	13.8718	9.94e-06	0.0214	AATAATATAAAAAAAAGAGA
SlCrRLK1L19	1359	1369	MYB	-	13.5079	9.93e-07	0.0861	TAACCGTATCA
SlCrRLK1L19	66	86	Dof	-	15.0317	1.25e-06	0.0198	TTTTTTTTTCATCTACTTTTT
SlCrRLK1L19	60	80	Dof	+	14.9206	1.39e-06	0.0205	AAAGCAAAAAAGTAGATGAAA
SlCrRLK1L19	6	20	NAC	+	16.4603	1.51e-06	0.132	CTTAGACATTAAGGA
SlCrRLK1L19	150	164	Dof	-	14.5079	2.03e-06	0.0876	CCTTTTTACTTTTTA
SlCrRLK1L19	833	847	Dof	+	14.0635	4.13e-06	0.0876	TTTTTCTACTTTTTT
SlCrRLK1L19	234	245	HSF	-	14.5714	4.94e-06	0.421	GAAGCTTCTAAG
SlCrRLK1L19	632	644	CPP	-	11.2115	4.98e-06	0.164	CAAAATTTTAAAG
SlCrRLK1L19	195	209	ZF-HD	+	13.1912	5.05e-06	0.181	AAAAGTGATTAATAA
SlCrRLK1L19	1363	1377	Trihelix	-	14.3676	5.08e-06	0.432	ATATTTTTTAACCGT
SlCrRLK1L19	1475	1488	Trihelix	+	14.6825	6.08e-06	0.556	TTTTAACGGCATTA
SlCrRLK1L19	1793	1812	C2H2	-	14.2222	7.19e-06	0.109	TGTATTTTTGTTGTTTTATG
SlCrRLK1L19	187	205	Dof	+	13.9365	7.26e-06	0.128	AAGTGGAAAAAAGTGATTA
SlCrRLK1L19	158	178	Dof	-	13.5714	7.61e-06	0.0283	TTCCTTTATTACTACCTTTTT
SlCrRLK1L19	57	77	Dof	+	13.6825	7.98e-06	0.0769	AATAAAGCAAAAAAGTAGATG
SlCrRLK1L19	57	77	Dof	+	13.6825	7.98e-06	0.0786	AATAAAGCAAAAAAGTAGATG
SlCrRLK1L19	1360	1373	Trihelix	-	13.3333	8.36e-06	0.691	TTTTTAACCGTATC
SlCrRLK1L19	1793	1809	C2H2	+	13.5238	8.74e-06	0.158	CATAAAACAACAAAAAT
SlCrRLK1L19	1676	1688	WRKY	+	14.4286	9.31e-06	0.213	CTTTGACTTTATT
SlCrRLK1L19	733	752	C2H2	-	13.6032	9.68e-06	0.216	AAATAAAGGACAAACACAAA
SlCrRLK1L20	385	408	BBR-BPC	+	21.0312	9.64e-09	0.00084	GAGAAAGAAAGAAAGAAAAAGCGA
SlCrRLK1L20	300	320	Dof	-	17.254	2.8e-08	0.00139	GTCCTTTCTTTCTTGCTTTTT
SlCrRLK1L20	393	412	AP2	+	19.4615	3.7e-08	0.00218	AAGAAAGAAAAAGCGAGACA
SlCrRLK1L20	357	376	AP2	+	19.2692	4.94e-08	0.00218	AAAAAAAAGAAAGCGAGACA
SlCrRLK1L20	409	432	BBR-BPC	+	17.6094	5.04e-08	0.00154	GACAGAGAAAGATTGAAAGAGCGA
SlCrRLK1L20	405	428	BBR-BPC	+	17.5	5.3e-08	0.00154	GCGAGACAGAGAAAGATTGAAAGA
SlCrRLK1L20	387	410	BBR-BPC	+	15.9219	1.09e-07	0.00237	GAAAGAAAGAAAGAAAAAGCGAGA
SlCrRLK1L20	385	404	AP2	+	18.4359	1.46e-07	0.00264	GAGAAAGAAAGAAAGAAAAA
SlCrRLK1L20	395	418	BBR-BPC	+	15.2656	1.46e-07	0.00254	GAAAGAAAAAGCGAGACAGAGAAA
SlCrRLK1L20	323	342	AP2	+	18.3462	1.62e-07	0.00264	AAGAAAGAAAGAAAGAAACA
SlCrRLK1L20	321	340	AP2	+	18.3205	1.67e-07	0.00264	AAAAGAAAGAAAGAAAGAAA
SlCrRLK1L20	383	402	AP2	+	18.2564	1.8e-07	0.00264	AGGAGAAAGAAAGAAAGAAA
SlCrRLK1L20	383	406	BBR-BPC	+	14.625	1.93e-07	0.00281	AGGAGAAAGAAAGAAAGAAAAAGC
SlCrRLK1L20	285	304	GRAS	+	17.5072	2.76e-07	0.013	GAGAAAGAGCCAAAAAAAAA
SlCrRLK1L20	279	299	BBR-BPC	-	13.9178	2.88e-07	0.0139	TTTTGGCTCTTTCTCCCTCTC
SlCrRLK1L20	377	400	BBR-BPC	+	13.5938	3.02e-07	0.00376	CAGTAAAGGAGAAAGAAAGAAAGA
SlCrRLK1L20	277	297	BBR-BPC	-	13.6438	3.22e-07	0.0139	TTGGCTCTTTCTCCCTCTCTT
SlCrRLK1L20	389	409	Dof	-	16.9531	3.23e-07	0.0175	CTCGCTTTTTCTTTCTTTCTT
SlCrRLK1L20	315	334	AP2	+	17.5513	4e-07	0.00353	AAGGACAAAAGAAAGAAAGA
SlCrRLK1L20	349	369	Dof	-	16.4375	6.12e-07	0.0175	CTTTCTTTTTTTTCTTTCTTG
SlCrRLK1L20	381	400	AP2	+	17.1282	6.26e-07	0.00502	AAAGGAGAAAGAAAGAAAGA
SlCrRLK1L20	399	422	BBR-BPC	+	11.4375	7.43e-07	0.00741	GAAAAAGCGAGACAGAGAAAGATT
SlCrRLK1L20	253	273	Dof	-	16.1875	8.2e-07	0.0175	ATTGCTTTTTTTCCTTTTTTT
SlCrRLK1L20	379	399	Dof	-	15.3016	8.53e-07	0.0198	CTTTCTTTCTTTCTCCTTTAC
SlCrRLK1L20	278	297	TALE	-	17.0135	9.02e-07	0.0408	TTGGCTCTTTCTCCCTCTCT
SlCrRLK1L20	377	396	GRAS	+	16.3333	9.49e-07	0.0285	CAGTAAAGGAGAAAGAAAGA
SlCrRLK1L20	588	608	TCP	+	15	1.02e-06	0.093	AACTTGGCTATGGGACCCGTC
SlCrRLK1L20	355	374	AP2	+	16.6154	1.04e-06	0.0061	AGAAAAAAAAGAAAGCGAGA
SlCrRLK1L20	391	411	BBR-BPC	-	10.6027	1.05e-06	0.0304	GTCTCGCTTTTTCTTTCTTTC
SlCrRLK1L20	371	394	BBR-BPC	+	10.5625	1.06e-06	0.00741	GAGACACAGTAAAGGAGAAAGAAA
SlCrRLK1L20	379	402	BBR-BPC	+	10.3438	1.15e-06	0.00741	GTAAAGGAGAAAGAAAGAAAGAAA
SlCrRLK1L20	269	292	BBR-BPC	+	10.2969	1.18e-06	0.00741	GCAATAGCAAGAGAGGGAGAAAGA
SlCrRLK1L20	381	404	BBR-BPC	+	10.2969	1.18e-06	0.00741	AAAGGAGAAAGAAAGAAAGAAAAA
SlCrRLK1L20	307	326	AP2	+	16.4231	1.24e-06	0.00646	AAGAAAGAAAGGACAAAAGA
SlCrRLK1L20	271	294	BBR-BPC	+	10.0938	1.27e-06	0.00741	AATAGCAAGAGAGGGAGAAAGAGC
SlCrRLK1L20	397	420	BBR-BPC	+	10.0938	1.27e-06	0.00741	AAGAAAAAGCGAGACAGAGAAAGA
SlCrRLK1L20	553	563	TCP	+	16.3016	1.34e-06	0.123	GTAGGCCCCAG
SlCrRLK1L20	255	275	Dof	-	14.9683	1.36e-06	0.0198	CTATTGCTTTTTTTCCTTTTT
SlCrRLK1L20	310	329	GRAS	+	15.9275	1.4e-06	0.0316	AAAGAAAGGACAAAAGAAAG
SlCrRLK1L20	273	293	BBR-BPC	-	9.57534	1.54e-06	0.0334	CTCTTTCTCCCTCTCTTGCTA
SlCrRLK1L20	319	338	AP2	+	16.0256	1.79e-06	0.00751	ACAAAAGAAAGAAAGAAAGA
SlCrRLK1L20	320	340	Dof	-	14.7619	1.8e-06	0.0201	TTTCTTTCTTTCTTTCTTTTG
SlCrRLK1L20	323	346	BBR-BPC	+	9.1875	1.82e-06	0.00945	AAGAAAGAAAGAAAGAAACAAACA
SlCrRLK1L20	385	404	GRAS	+	15.6232	1.87e-06	0.0337	GAGAAAGAAAGAAAGAAAAA
SlCrRLK1L20	275	298	BBR-BPC	+	8.92188	2.02e-06	0.00945	GCAAGAGAGGGAGAAAGAGCCAAA
SlCrRLK1L20	283	306	BBR-BPC	+	8.75	2.16e-06	0.00945	GGGAGAAAGAGCCAAAAAAAAAGC
SlCrRLK1L20	411	434	BBR-BPC	+	8.6875	2.21e-06	0.00945	CAGAGAAAGATTGAAAGAGCGACA
SlCrRLK1L20	264	284	Dof	-	14.6032	2.21e-06	0.022	CCTCTCTTGCTATTGCTTTTT
SlCrRLK1L20	407	430	BBR-BPC	+	8.65625	2.23e-06	0.00945	GAGACAGAGAAAGATTGAAAGAGC
SlCrRLK1L20	321	344	BBR-BPC	+	8.60938	2.28e-06	0.00945	AAAAGAAAGAAAGAAAGAAACAAA
SlCrRLK1L20	311	334	BBR-BPC	+	8.4375	2.43e-06	0.00963	AAGAAAGGACAAAAGAAAGAAAGA
SlCrRLK1L20	391	410	AP2	+	15.6538	2.48e-06	0.00963	GAAAGAAAGAAAAAGCGAGA
SlCrRLK1L20	325	344	AP2	+	15.641	2.51e-06	0.00963	GAAAGAAAGAAAGAAACAAA
SlCrRLK1L20	383	403	BBR-BPC	-	7.91781	2.8e-06	0.0445	TTTTCTTTCTTTCTTTCTCCT
SlCrRLK1L20	271	290	AP2	+	15.5	2.83e-06	0.00998	AATAGCAAGAGAGGGAGAAA
SlCrRLK1L20	394	414	Dof	+	14.3651	2.91e-06	0.0359	AGAAAGAAAAAGCGAGACAGA
SlCrRLK1L20	544	564	TCP	+	12.4706	2.95e-06	0.106	AAATTAGTGGTAGGCCCCAGT
SlCrRLK1L20	310	329	C2H2	+	15.5556	3.19e-06	0.127	AAAGAAAGGACAAAAGAAAG
SlCrRLK1L20	391	411	Dof	+	14.4762	3.24e-06	0.0562	GAAAGAAAGAAAAAGCGAGAC
SlCrRLK1L20	391	411	Dof	+	14.4762	3.24e-06	0.0574	GAAAGAAAGAAAAAGCGAGAC
SlCrRLK1L20	294	314	Dof	+	14.2381	3.42e-06	0.0359	CCAAAAAAAAAGCAAGAAAGA
SlCrRLK1L20	552	572	TCP	-	12.0441	3.49e-06	0.106	ATGTGCTCACTGGGGCCTACC
SlCrRLK1L20	407	427	BBR-BPC	-	7.20548	3.6e-06	0.0445	CTTTCAATCTTTCTCTGTCTC
SlCrRLK1L20	389	412	BBR-BPC	+	7.3125	3.72e-06	0.0141	AAGAAAGAAAGAAAAAGCGAGACA
SlCrRLK1L20	277	296	GRAS	+	14.8261	3.78e-06	0.0428	AAGAGAGGGAGAAAGAGCCA
SlCrRLK1L20	254	268	Dof	-	14.127	3.79e-06	0.0876	TTTTTTTCCTTTTTT
SlCrRLK1L20	389	408	GRAS	+	14.8116	3.83e-06	0.0428	AAGAAAGAAAGAAAAAGCGA
SlCrRLK1L20	317	336	AP2	+	15.1282	3.84e-06	0.0121	GGACAAAAGAAAGAAAGAAA
SlCrRLK1L20	379	398	AP2	+	15.0385	4.13e-06	0.0126	GTAAAGGAGAAAGAAAGAAA
SlCrRLK1L20	387	407	BBR-BPC	-	6.80822	4.13e-06	0.0447	CGCTTTTTCTTTCTTTCTTTC
SlCrRLK1L20	400	420	Dof	-	14.0794	4.24e-06	0.0237	TCTTTCTCTGTCTCGCTTTTT
SlCrRLK1L20	309	329	Dof	-	14.6094	4.27e-06	0.041	CTTTCTTTTGTCCTTTCTTTC
SlCrRLK1L20	1801	1824	BBR-BPC	+	6.89062	4.35e-06	0.015	AAAAGAGTGGGAATGGGAGAAGGA
SlCrRLK1L20	1805	1823	C2H2	-	13.6692	4.35e-06	0.0328	CCTTCTCCCATTCCCACTC
SlCrRLK1L20	393	416	BBR-BPC	+	6.875	4.37e-06	0.015	AAGAAAGAAAAAGCGAGACAGAGA
SlCrRLK1L20	279	302	BBR-BPC	+	6.8125	4.47e-06	0.015	GAGAGGGAGAAAGAGCCAAAAAAA
SlCrRLK1L20	661	679	Dof	+	14.3968	4.61e-06	0.102	AAAAAAGAAAAAGAGCAAC
SlCrRLK1L20	391	414	BBR-BPC	+	6.64062	4.77e-06	0.0153	GAAAGAAAGAAAAAGCGAGACAGA
SlCrRLK1L20	552	561	TCP	-	13.5922	4.8e-06	0.22	GGGGCCTACC
SlCrRLK1L20	353	373	Dof	-	14.4844	4.8e-06	0.041	CTCGCTTTCTTTTTTTTCTTT
SlCrRLK1L20	325	348	BBR-BPC	+	6.5625	4.91e-06	0.0153	GAAAGAAAGAAAGAAACAAACAAA
SlCrRLK1L20	277	300	BBR-BPC	+	6.375	5.26e-06	0.0158	AAGAGAGGGAGAAAGAGCCAAAAA
SlCrRLK1L20	310	326	C2H2	+	14.7778	5.39e-06	0.159	AAAGAAAGGACAAAAGA
SlCrRLK1L20	661	680	AP2	+	14.6154	5.74e-06	0.0158	AAAAAAGAAAAAGAGCAACG
SlCrRLK1L20	401	420	GRAS	+	14.3043	5.86e-06	0.048	AAAAGCGAGACAGAGAAAGA
SlCrRLK1L20	351	371	Dof	-	13.7937	5.92e-06	0.0254	CGCTTTCTTTTTTTTCTTTCT
SlCrRLK1L20	321	341	BBR-BPC	-	5.67123	6.08e-06	0.0447	GTTTCTTTCTTTCTTTCTTTT
SlCrRLK1L20	325	345	BBR-BPC	-	5.58904	6.25e-06	0.0447	GTTTGTTTCTTTCTTTCTTTC
SlCrRLK1L20	553	562	TCP	-	14.3511	6.49e-06	0.22	TGGGGCCTAC
SlCrRLK1L20	310	329	C2H2	-	14.381	6.53e-06	0.109	CTTTCTTTTGTCCTTTCTTT
SlCrRLK1L20	273	292	AP2	+	14.4103	6.7e-06	0.0169	TAGCAAGAGAGGGAGAAAGA
SlCrRLK1L20	310	327	C2H2	+	14.2222	6.74e-06	0.15	AAAGAAAGGACAAAAGAA
SlCrRLK1L20	405	425	BBR-BPC	-	5.32877	6.82e-06	0.0447	TTCAATCTTTCTCTGTCTCGC
SlCrRLK1L20	385	405	BBR-BPC	-	5.16438	7.2e-06	0.0447	CTTTTTCTTTCTTTCTTTCTC
SlCrRLK1L20	321	341	Dof	-	14	7.46e-06	0.0464	GTTTCTTTCTTTCTTTCTTTT
SlCrRLK1L20	373	396	BBR-BPC	+	5.375	7.55e-06	0.0212	GACACAGTAAAGGAGAAAGAAAGA
SlCrRLK1L20	276	295	TALE	-	13.2973	7.8e-06	0.111	GGCTCTTTCTCCCTCTCTTG
SlCrRLK1L20	323	342	GRAS	+	13.913	8.02e-06	0.0504	AAGAAAGAAAGAAAGAAACA
SlCrRLK1L20	279	298	GRAS	+	13.8551	8.39e-06	0.0504	GAGAGGGAGAAAGAGCCAAA
SlCrRLK1L20	442	462	Dof	-	13.8594	8.44e-06	0.0464	GCAACTTTTTCAATTTTTTTC
SlCrRLK1L20	393	411	Dof	+	13.746	8.74e-06	0.128	AAGAAAGAAAAAGCGAGAC
SlCrRLK1L20	413	433	BBR-BPC	-	4.54795	8.82e-06	0.049	GTCGCTCTTTCAATCTTTCTC
SlCrRLK1L20	297	317	Dof	-	13.7969	8.91e-06	0.0464	CTTTCTTTCTTGCTTTTTTTT
SlCrRLK1L20	258	278	Dof	+	13.4127	8.97e-06	0.0474	AAGGAAAAAAAGCAATAGCAA
SlCrRLK1L20	1805	1828	BBR-BPC	+	4.65625	9.74e-06	0.0255	GAGTGGGAATGGGAGAAGGAAATA
SlCrRLK1L21	1330	1348	MIKC_MADS	+	18.8889	2.37e-07	0.0199	TATCCAAATAAGGAAAAAA
SlCrRLK1L21	1333	1347	MIKC_MADS	-	17.5238	7.33e-07	0.0658	TTTTTCCTTATTTGG
SlCrRLK1L21	1333	1345	MIKC_MADS	+	15.9265	8.13e-07	0.0484	CCAAATAAGGAAA
SlCrRLK1L21	1330	1348	MIKC_MADS	-	16.2941	8.48e-07	0.038	TTTTTTCCTTATTTGGATA
SlCrRLK1L21	1280	1290	MYB	-	16.1111	1.11e-06	0.0894	CCGGTTGGTGG
SlCrRLK1L21	1328	1346	MIKC_MADS	-	16.8413	1.18e-06	0.105	TTTTCCTTATTTGGATACC
SlCrRLK1L21	1331	1345	MIKC_MADS	+	16.2059	1.3e-06	0.114	ATCCAAATAAGGAAA
SlCrRLK1L21	933	947	MYB	-	16.127	1.63e-06	0.149	AATCATAACCGTTGC
SlCrRLK1L21	1333	1346	MIKC_MADS	+	15.9048	1.75e-06	0.0784	CCAAATAAGGAAAA
SlCrRLK1L21	1279	1293	MYB	+	15.873	1.76e-06	0.0673	ACCACCAACCGGTGC
SlCrRLK1L21	1859	1866	TCP	-	18.9709	1.78e-06	0.0818	GGGACCAC
SlCrRLK1L21	1370	1384	ERF	-	14.0635	3.11e-06	0.0568	CTAGCTCCGCCTCTA
SlCrRLK1L21	934	948	MYB	-	15.619	3.21e-06	0.294	CAATCATAACCGTTG
SlCrRLK1L21	1638	1647	TCP	-	15.383	3.34e-06	0.22	CGGAGCCCAC
SlCrRLK1L21	1859	1866	TCP	-	16.7864	3.42e-06	0.157	GGGACCAC
SlCrRLK1L21	1638	1646	TCP	-	15.2151	3.69e-06	0.336	GGAGCCCAC
SlCrRLK1L21	1377	1394	MYB	+	15.0156	3.72e-06	0.113	GGAGCTAGGTGGAGGTTT
SlCrRLK1L21	1372	1390	C2H2	-	13.9323	3.74e-06	0.0311	CTCCACCTAGCTCCGCCTC
SlCrRLK1L21	1376	1388	MYB	+	10.4872	3.98e-06	0.104	CGGAGCTAGGTGG
SlCrRLK1L21	1372	1388	ERF	+	12.4921	4.16e-06	0.0949	GAGGCGGAGCTAGGTGG
SlCrRLK1L21	1269	1289	MYB	+	14.7937	4.36e-06	0.099	GTAGAGTCACACCACCAACCG
SlCrRLK1L21	1370	1384	ERF	-	13.6032	4.39e-06	0.0802	CTAGCTCCGCCTCTA
SlCrRLK1L21	272	286	Dof	-	13.9365	4.98e-06	0.0876	GCTTTTTGCTTTTTC
SlCrRLK1L21	1329	1346	MIKC_MADS	+	14.3924	5.44e-06	0.462	GTATCCAAATAAGGAAAA
SlCrRLK1L21	1333	1344	MIKC_MADS	+	13.9915	5.8e-06	0.25	CCAAATAAGGAA
SlCrRLK1L21	1379	1399	MYB	-	14.3492	6.15e-06	0.099	CTCATAAACCTCCACCTAGCT
SlCrRLK1L21	1638	1648	TCP	+	12.7143	6.58e-06	0.301	GTGGGCTCCGA
SlCrRLK1L21	939	948	YABBY	-	11.8684	6.86e-06	0.598	CAATCATAAC
SlCrRLK1L21	267	287	Dof	+	13.6349	7e-06	0.0474	ATATAGAAAAAGCAAAAAGCC
SlCrRLK1L21	1580	1600	ERF	-	11.6618	7.69e-06	0.112	GGCTCATGCGGGGGTGGCTCT
SlCrRLK1L21	264	284	Dof	+	13.6984	7.84e-06	0.0769	TAAATATAGAAAAAGCAAAAA
SlCrRLK1L21	264	284	Dof	+	13.6984	7.84e-06	0.0786	TAAATATAGAAAAAGCAAAAA
SlCrRLK1L21	1551	1569	NAC	-	14.2063	7.99e-06	0.243	TTTTCTTCATACTCAGGGC
SlCrRLK1L21	1370	1384	ERF	-	12.2698	8.46e-06	0.155	CTAGCTCCGCCTCTA
SlCrRLK1L21	205	219	NAC	+	14.3492	8.61e-06	0.197	TCCTTGATGACGAAG
SlCrRLK1L21	1370	1384	ERF	+	12.2381	8.92e-06	0.163	TAGAGGCGGAGCTAG
SlCrRLK1L21	1370	1384	ERF	+	12.2381	8.92e-06	0.163	TAGAGGCGGAGCTAG
SlCrRLK1L21	1583	1597	C2H2	+	13.5469	9.48e-06	0.433	GCCACCCCCGCATGA
SlCrRLK1L22	1642	1651	Dof	+	12.7069	4.56e-07	0.0414	CAAAAAGCGC
SlCrRLK1L22	758	777	AP2	+	16.7692	8.95e-07	0.00608	AGAAAAATAGAAGAAAGAGA
SlCrRLK1L22	1908	1916	CAMTA	+	13.8932	1.9e-06	0.174	GAGCCGCGT
SlCrRLK1L22	756	775	AP2	+	15.5	2.83e-06	0.00998	AAAGAAAAATAGAAGAAAGA
SlCrRLK1L22	592	603	MIKC_MADS	-	14.6752	3.04e-06	0.25	CCAAAAAGGGAG
SlCrRLK1L22	754	774	Dof	-	14.1111	4.09e-06	0.0237	CTTTCTTCTATTTTTCTTTTT
SlCrRLK1L22	229	239	MYB	+	14.2222	6.11e-06	0.0894	ATTGTTGGTGG
SlCrRLK1L22	1238	1246	bHLH	-	14.7059	6.51e-06	0.596	TCACATGGC
SlCrRLK1L22	1728	1747	C2H2	-	14.3175	6.79e-06	0.109	TTTTTATTTGTCATGTTGCG
SlCrRLK1L22	592	602	Dof	-	12.9206	7.29e-06	0.648	CAAAAAGGGAG
SlCrRLK1L22	1490	1509	C2H2	-	14.1905	7.33e-06	0.109	CTTTTATTTGTCATGTTGCG
SlCrRLK1L22	1237	1246	bHLH	+	14.8889	7.92e-06	0.205	AGCCATGTGA
SlCrRLK1L22	1490	1507	C2H2	+	13.8413	8.28e-06	0.15	CGCAACATGACAAATAAA
SlCrRLK1L22	1728	1745	C2H2	+	13.8413	8.28e-06	0.15	CGCAACATGACAAATAAA
SlCrRLK1L22	1649	1668	C2H2	-	13.9365	8.53e-06	0.109	TTTTTATTTGTCATATTGCG
SlCrRLK1L22	1490	1506	C2H2	+	13.5079	8.82e-06	0.158	CGCAACATGACAAATAA
SlCrRLK1L22	1728	1744	C2H2	+	13.5079	8.82e-06	0.158	CGCAACATGACAAATAA
SlCrRLK1L22	751	770	AP2	+	13.8846	9.85e-06	0.0214	GTGAAAAAGAAAAATAGAAG
SlCrRLK1L23	171	185	ERF	-	25.0794	1.72e-09	0.000157	CCTCCGCCGCCGTAC
SlCrRLK1L23	171	185	ERF	-	23.3333	8.31e-09	0.000759	CCTCCGCCGCCGTAC
SlCrRLK1L23	173	189	ERF	+	23.3968	1.05e-08	0.000962	ACGGCGGCGGAGGACAT
SlCrRLK1L23	171	185	ERF	-	22.5873	1.73e-08	0.00115	CCTCCGCCGCCGTAC
SlCrRLK1L23	174	188	ERF	+	22.2698	2.17e-08	0.00196	CGGCGGCGGAGGACA
SlCrRLK1L23	174	188	ERF	+	22.2698	2.17e-08	0.00196	CGGCGGCGGAGGACA
SlCrRLK1L23	175	185	ERF	-	22.6349	2.18e-08	0.00199	CCTCCGCCGCC
SlCrRLK1L23	174	188	ERF	-	22.1111	2.52e-08	0.00115	TGTCCTCCGCCGCCG
SlCrRLK1L23	171	185	ERF	+	21.4127	4.28e-08	0.00196	GTACGGCGGCGGAGG
SlCrRLK1L23	171	185	ERF	+	21.4127	4.28e-08	0.00196	GTACGGCGGCGGAGG
SlCrRLK1L23	174	188	ERF	-	21.2698	4.97e-08	0.00227	TGTCCTCCGCCGCCG
SlCrRLK1L23	170	184	ERF	+	21.3175	5.32e-08	0.00485	AGTACGGCGGCGGAG
SlCrRLK1L23	165	185	ERF	+	21.0794	5.48e-08	0.00499	TATGCAGTACGGCGGCGGAGG
SlCrRLK1L23	168	186	ERF	+	20.7619	6.08e-08	0.00554	GCAGTACGGCGGCGGAGGA
SlCrRLK1L23	174	188	ERF	-	20.6984	6.13e-08	0.0033	TGTCCTCCGCCGCCG
SlCrRLK1L23	171	185	ERF	-	20.4603	7.22e-08	0.0033	CCTCCGCCGCCGTAC
SlCrRLK1L23	166	186	ERF	-	20.0159	9.54e-08	0.00869	TCCTCCGCCGCCGTACTGCAT
SlCrRLK1L23	174	188	ERF	-	20.127	1.04e-07	0.00946	TGTCCTCCGCCGCCG
SlCrRLK1L23	174	188	ERF	-	19.7302	1.25e-07	0.0114	TGTCCTCCGCCGCCG
SlCrRLK1L23	170	184	ERF	+	19.2381	2.23e-07	0.0204	AGTACGGCGGCGGAG
SlCrRLK1L23	173	187	ERF	+	18.3016	3.46e-07	0.0111	ACGGCGGCGGAGGAC
SlCrRLK1L23	175	182	ERF	-	19.2796	3.77e-07	0.0345	CCGCCGCC
SlCrRLK1L23	174	181	ERF	-	19.6214	3.77e-07	0.0173	CGCCGCCG
SlCrRLK1L23	209	219	G2-like	-	15.5714	6.52e-07	0.0594	AGAATATTCCG
SlCrRLK1L23	175	194	ERF	+	17.4603	7.23e-07	0.0329	GGCGGCGGAGGACATTTTCC
SlCrRLK1L23	174	188	ERF	-	17.6349	7.41e-07	0.0338	TGTCCTCCGCCGCCG
SlCrRLK1L23	175	182	ERF	-	17.3592	7.53e-07	0.0691	CCGCCGCC
SlCrRLK1L23	161	188	ERF	-	16.5556	7.83e-07	0.0355	TGTCCTCCGCCGCCGTACTGCATATGAT
SlCrRLK1L23	165	185	ERF	-	15.5	8.53e-07	0.0388	CCTCCGCCGCCGTACTGCATA
SlCrRLK1L23	171	185	ERF	-	16.3492	1.34e-06	0.061	CCTCCGCCGCCGTAC
SlCrRLK1L23	207	221	G2-like	+	15.3529	1.38e-06	0.112	ATCGGAATATTCTCA
SlCrRLK1L23	1156	1170	MYB	+	16.1587	1.65e-06	0.0752	GTGAGTTGGTGGCCC
SlCrRLK1L23	1388	1408	Dof	-	14.4762	2.61e-06	0.0228	TTCCCCCTCATTTCACTTTTC
SlCrRLK1L23	1117	1131	MYB	-	15.2857	3.18e-06	0.0722	CTCACCCACCGAAAA
SlCrRLK1L23	171	189	ERF	+	13.9365	3.68e-06	0.0768	GTACGGCGGCGGAGGACAT
SlCrRLK1L23	175	194	ERF	-	14.6825	3.68e-06	0.168	GGAAAATGTCCTCCGCCGCC
SlCrRLK1L23	242	261	NAC	-	14.9726	3.84e-06	0.116	GTTTCGTTTTCTGCAAGTCA
SlCrRLK1L23	1862	1880	MIKC_MADS	-	15.0159	4e-06	0.119	CTTACCTTTTTTAGAAGTT
SlCrRLK1L23	1382	1402	Dof	+	14.0952	4.07e-06	0.0359	CTAAAGGAAAAGTGAAATGAG
SlCrRLK1L23	1151	1171	MYB	+	14.6825	4.23e-06	0.123	GATAAGTGAGTTGGTGGCCCT
SlCrRLK1L23	173	187	Trihelix	-	15.1111	4.32e-06	0.324	GTCCTCCGCCGCCGT
SlCrRLK1L23	1157	1167	MYB	+	14.5079	4.44e-06	0.0894	TGAGTTGGTGG
SlCrRLK1L23	1456	1467	NAC	-	13.6129	4.73e-06	0.216	GTGCACGCCAAA
SlCrRLK1L23	701	712	NAC	+	13.6129	4.73e-06	0.216	GTGCACGCCAAA
SlCrRLK1L23	1867	1881	MIKC_MADS	-	14.9048	4.73e-06	0.142	ACTTACCTTTTTTAG
SlCrRLK1L23	168	188	ERF	+	13.1111	4.93e-06	0.0898	GCAGTACGGCGGCGGAGGACA
SlCrRLK1L23	172	182	ERF	-	13.5873	5.18e-06	0.11	CCGCCGCCGTA
SlCrRLK1L23	1521	1540	TALE	-	14.027	5.3e-06	0.0961	TCTTTCGCTTCCCTCTCTCC
SlCrRLK1L23	176	192	ERF	+	11.7778	5.53e-06	0.101	GCGGCGGAGGACATTTT
SlCrRLK1L23	1252	1271	AP2	+	14.5128	6.2e-06	0.0163	AAGAAAAAATATGAAAGAAG
SlCrRLK1L23	167	181	ERF	+	13.9524	6.39e-06	0.146	TGCAGTACGGCGGCG
SlCrRLK1L23	174	188	ERF	-	12.2222	6.69e-06	0.102	TGTCCTCCGCCGCCG
SlCrRLK1L23	1864	1882	MIKC_MADS	+	14.127	6.7e-06	0.147	CTTCTAAAAAAGGTAAGTA
SlCrRLK1L23	1870	1890	Dof	-	13.6667	6.84e-06	0.0266	CGTTTTTTTACTTACCTTTTT
SlCrRLK1L23	703	723	TCP	+	10.0735	7.4e-06	0.168	GCACGCCAAACAGACCCCACC
SlCrRLK1L23	207	219	G2-like	+	14.5079	7.57e-06	0.684	ATCGGAATATTCT
SlCrRLK1L23	164	191	ERF	-	9.65079	7.85e-06	0.13	AAATGTCCTCCGCCGCCGTACTGCATAT
SlCrRLK1L23	718	738	bHLH	-	14.2698	8.11e-06	0.369	GTCTATACACGTGGAGGTGGG
SlCrRLK1L23	1865	1879	MIKC_MADS	+	14.0147	8.23e-06	0.18	TTCTAAAAAAGGTAA
SlCrRLK1L23	169	177	SBP	+	13.1262	8.41e-06	0.385	CAGTACGGC
SlCrRLK1L23	168	187	TALE	-	13.1081	8.59e-06	0.111	GTCCTCCGCCGCCGTACTGC
SlCrRLK1L23	1864	1882	MIKC_MADS	-	13.7647	8.85e-06	0.159	TACTTACCTTTTTTAGAAG
SlCrRLK1L23	172	185	ERF	+	14.0317	8.88e-06	0.406	TACGGCGGCGGAGG
SlCrRLK1L23	276	295	AP2	-	14.0256	8.9e-06	0.0212	TAGAAAGAAAAGAGTAGAAG
SlCrRLK1L23	174	193	ERF	-	12.6562	8.91e-06	0.0863	GAAAATGTCCTCCGCCGCCG
SlCrRLK1L23	755	775	BBR-BPC	+	4.46575	9.06e-06	0.049	TTCACTCTTTTTCCCTCATTT
SlCrRLK1L23	169	178	SBP	+	13.4255	9.12e-06	0.417	CAGTACGGCG
SlCrRLK1L23	295	315	Dof	+	13.5556	9.12e-06	0.0791	ACAAAATGAAAAAAGTGGAGG
SlCrRLK1L23	295	315	Dof	+	13.5556	9.12e-06	0.0809	ACAAAATGAAAAAAGTGGAGG
SlCrRLK1L23	1459	1480	NAC	+	13.6825	9.13e-06	0.415	GGCGTGCACATGTGGCCTCCAT
SlCrRLK1L23	723	733	BES1	-	13.0952	9.19e-06	0.421	TACACGTGGAG
SlCrRLK1L23	1400	1418	C2H2	-	12.3158	9.23e-06	0.0428	TTTCACTCTTTTCCCCCTC
SlCrRLK1L23	121	135	HSF	-	12.2329	9.3e-06	0.849	AGAAGGAGCTAGATG
SlCrRLK1L23	1382	1402	Dof	-	13.381	9.36e-06	0.0322	CTCATTTCACTTTTCCTTTAG
SlCrRLK1L23	242	258	NAC	+	12.4762	9.37e-06	0.212	TGACTTGCAGAAAACGA
SlCrRLK1L23	707	721	MYB	-	13.746	9.66e-06	0.882	TGGGGTCTGTTTGGC
SlCrRLK1L23	780	794	MYB	-	13.381	9.75e-06	0.891	AATCAAAACCGAATA
SlCrRLK1L23	406	418	CPP	+	11.0385	9.84e-06	0.22	CCAAATTTTGAGA
SlCrRLK1L24	1959	1979	Dof	-	16.9841	4.3e-08	0.0038	AAAAGAAAAAAGGAGAAGAAA
SlCrRLK1L24	1959	1978	AP2	-	17	7.14e-07	0.00525	AAAGAAAAAAGGAGAAGAAA
SlCrRLK1L24	1962	1982	Dof	-	15.4127	9.63e-07	0.0347	GCTAAAAGAAAAAAGGAGAAG
SlCrRLK1L24	1962	1982	Dof	-	15.4127	9.63e-07	0.0354	GCTAAAAGAAAAAAGGAGAAG
SlCrRLK1L24	672	690	MYB	+	15.8413	2.38e-06	0.216	CCATTTCAACTACCACTAT
SlCrRLK1L24	985	1005	Dof	-	14.3492	3.06e-06	0.0228	TAGTTTCTTCTTCTTCTTTTT
SlCrRLK1L24	1421	1439	MIKC_MADS	+	15.1429	3.7e-06	0.119	CTTTCTTTGTTGGGTAATT
SlCrRLK1L24	979	999	Dof	+	14.1429	3.84e-06	0.0359	TAACAAAAAAAGAAGAAGAAG
SlCrRLK1L24	1953	1973	Dof	+	13.7778	6.03e-06	0.0254	TTTAGCTTTCTTCTCCTTTTT
SlCrRLK1L24	903	921	MIKC_MADS	+	14.0476	7.01e-06	0.147	TAGCTAAAAATAGAAAATT
SlCrRLK1L24	290	309	GRAS	+	13.8696	8.3e-06	0.0504	AGGAAAAAGAGGGAGGAGCA
SlCrRLK1L24	903	921	MIKC_MADS	-	13.8088	8.53e-06	0.159	AATTTTCTATTTTTAGCTA
SlCrRLK1L24	920	939	AP2	+	13.9487	9.41e-06	0.0214	TTAAGAAAGAAAAAGAGACG
SlCrRLK1L24	987	1006	AP2	+	13.9103	9.67e-06	0.0214	AAAGAAGAAGAAGAAACTAG
SlCrRLK1L24	916	936	BBR-BPC	-	4.23288	9.77e-06	0.0498	CTCTTTTTCTTTCTTAATTTT

## Sheet: Table S7
Table S7. Expression data of SlCrRLK1L in different tissues.
	Expression data from SGN-TFGB (RPKM)
Gene	Heinz_root	Heinz_leaf	Heinz_bud	Heinz_flower	Heinz_1cm_fruit	Heinz_2cm_fruit	Heinz_3cm_fruit	Heinz_MG	Heinz_Br	Heinz_Br+10
SlCrRLK1L1	0.04	0.11	2.31	9.55	0.12	0.21	0.11	0.06	0	0
SlCrRLK1L2	0.07	0.17	13.88	39.73	0.02	0.02	0.35	0.28	0.02	0
SlCrRLK1L3	1.88	0.51	0.19	0.22	0.36	0.64	0.97	6.71	1.74	0.23
SlCrRLK1L4	11.8	4.17	3.74	6.84	4.03	4.21	2.48	1.95	0.26	0.05
SlCrRLK1L5	11.52	18.87	10.95	28.43	7.02	9.3	10.43	14.43	17.45	7.87
SlCrRLK1L6	15.52	7.32	3.76	3.59	6.67	7.08	9	10.74	1.64	0.74
SlCrRLK1L7	22.18	30.52	8.9	11.32	7.76	20.01	23.57	51.56	57.77	30.76
SlCrRLK1L8	35.5	0	0	0.03	0.04	0.02	0.02	0.02	0	0
SlCrRLK1L9	5.72	4.7	3.09	2.95	4.61	8.47	8.11	8.2	3.69	1.31
SlCrRLK1L10	2.01	0.57	1.43	1.07	0.94	1.29	0.87	1.46	0.62	0.56
SlCrRLK1L11	4.75	0.04	0.15	0.26	0	0	0	1.34	1.64	6
SlCrRLK1L12	15.62	0	0	0	0	0	0	0.09	0.03	0.03
SlCrRLK1L13	14.99	10.14	5.17	6.56	8.79	7.07	5.79	5.15	1.92	2.08
SlCrRLK1L14	1.76	2.99	2.25	1.87	1.51	2.69	1.57	2.08	0.36	0.26
SlCrRLK1L15	7.61	9.74	1.51	2.69	9.41	9.36	9.9	29.28	41.7	52.44
SlCrRLK1L16	0.08	0	8.69	25.57	0.07	0	0.11	0.06	0	0
SlCrRLK1L17	0	0	8.94	29.9	0	0	0.18	0.09	0.04	0
SlCrRLK1L18	0.06	0.31	3.43	13.92	0.37	0.39	0.16	0.02	0.02	0
SlCrRLK1L19	18.07	8.02	9.46	13.01	6.02	5	5.01	3.34	1.25	0.94
SlCrRLK1L20	92.83	21.89	16.49	23.39	23.18	39.13	26.04	120.5	150.66	251.34
SlCrRLK1L21	13.29	2.34	2.4	0.63	1.88	0.72	0.52	0.16	0.02	0
SlCrRLK1L22	1.56	6.55	2.3	3.73	3.19	2.75	2.53	2.15	0.47	0.97
SlCrRLK1L23	0.09	0	18.53	34.94	0.08	0	0.23	0.11	0	0
SlCrRLK1L24	14.96	2.34	0.73	3.06	5.9	8.07	8.32	8.28	8.41	9.17

## Sheet: Table S8
Table S8. Expression data of SlCrRLK1L upon different bacteria and PAMP.
	Expression data from SGN-TFGB (RPKM)								Ratio calculation						Log2 ratio calculation
gene	mock PAMPs 6h	flgII-28 6h	mock bacteria 6 h	DC3000 6 h	Pseudomonas fluorescens 6 h	Pseudomonas putida 6 h	Agrobacterium tumefaciens 6 h		flgII-28/mock 6h	DC3000/mock 6 h	Pseudomonas fluorescens/mock 6 h	Pseudomonas putida/mock 6 h	Agrobacterium tumefaciens/mock 6 h		flgII-28/mock 6h	DC3000/mock 6 h	Pseudomonas fluorescens/mock 6 h	Pseudomonas putida/mock 6 h	Agrobacterium tumefaciens/mock 6 h
SlCrRLK1L1	0	0	0	0	0	0	0		#DIV/0!	#DIV/0!	#DIV/0!	#DIV/0!	#DIV/0!		#DIV/0!	#DIV/0!	#DIV/0!	#DIV/0!	#DIV/0!
SlCrRLK1L2	1.05	0.4	1.87	1.08	0.4	0.17	1.99		0.380952	0.57754	0.213904	0.0909091	1.06417		-1.39231742277876	-0.792006957724168	-2.22496636500027	-3.4594316186373	0.0897301606560122
SlCrRLK1L3	1.92	15.03	2.7	4.55	14.65	19.55	2.51		7.82812	1.68519	5.42593	7.24074	0.92963		2.96866679319521	0.752907138035228	2.43986935225878	2.85613729514388	-0.105272043100059
SlCrRLK1L4	5.8	5.63	5.97	4.35	6.99	7.61	7.09		0.97069	0.728643	1.17085	1.27471	1.1876		-0.0429179779347049	-0.456715530528715	0.227561524110632	0.350165522238741	0.248054695974711
SlCrRLK1L5	23.81	13.4	25.67	16.66	15.56	10.94	28.35		0.562789	0.649007	0.606155	0.426178	1.1044		-0.829334619925199	-0.623694895209871	-0.722241235589227	-1.23047055778286	0.143265439254173
SlCrRLK1L6	5.3	2.78	6	4.74	3.69	2.67	5.71		0.524528	0.79	0.615	0.445	0.951667		-0.930907476727054	-0.340075441597622	-0.701341684435485	-1.16812275880833	-0.0714717551330381
SlCrRLK1L7	63.92	153.37	74.44	92.65	125.08	131.6	64.64		2.39941	1.24463	1.68028	1.76787	0.86835		1.26267699811985	0.315712920855477	0.748701163865889	0.822009528563453	-0.203650857307357
SlCrRLK1L8	0.02	0.07	0.03	0.02	0.03	0.01	0.03		3.5	0.666667	1	0.333333	1		1.8073549220576	-0.584962500721156	0	-1.58496250072116	0
SlCrRLK1L9	10.58	22.77	12.06	14.82	21.07	22.47	13.43		2.15217	1.22886	1.7471	1.86318	1.1136		1.1057946640226	0.297315540405749	0.804960406917221	0.897770217279822	0.155229397527357
SlCrRLK1L10	0.62	0.35	0.66	0.42	0.49	0.28	0.55		0.564516	0.636364	0.742424	0.424242	0.833333		-0.824913293441909	-0.652076696579693	-0.429684275243245	-1.23703919730085	-0.263034405833794
SlCrRLK1L11	0.05	0.08	0.03	0.04	0.01	0.04	0.01		1.6	1.33333	0.333333	1.33333	0.333333		0.678071905112638	0.415037499278844	-1.58496250072116	0.415037499278844	-1.58496250072116
SlCrRLK1L12	0	0.01	0	0	0.04	0.05	0		#DIV/0!	#DIV/0!	#DIV/0!	#DIV/0!	#DIV/0!		#DIV/0!	#DIV/0!	#DIV/0!	#DIV/0!	#DIV/0!
SlCrRLK1L13	14.53	8.99	16.48	14	14.54	11.64	16.72		0.61872	0.849515	0.882282	0.706311	1.01456		-0.692641682118394	-0.23528941535089	-0.180688973263624	-0.501625184274935	0.0208586048976644
SlCrRLK1L14	4.79	3.15	5.47	3.7	4.17	3.34	5.72		0.65762	0.676417	0.76234	0.610603	1.0457		-0.604673827348902	-0.564015562276244	-0.391493449347893	-0.711692730318504	0.0644743139858328
SlCrRLK1L15	18.82	41.37	21.75	15.6	39.74	51.79	21.47		2.19819	0.717241	1.82713	2.38115	0.987126		1.1363183295066	-0.479469371873842	0.869576471626217	1.2516581575074	-0.0186932097646798
SlCrRLK1L16	0	0	0	0	0	0	0		#DIV/0!	#DIV/0!	#DIV/0!	#DIV/0!	#DIV/0!		#DIV/0!	#DIV/0!	#DIV/0!	#DIV/0!	#DIV/0!
SlCrRLK1L17	0	0	0	0	0	0	0		#DIV/0!	#DIV/0!	#DIV/0!	#DIV/0!	#DIV/0!		#DIV/0!	#DIV/0!	#DIV/0!	#DIV/0!	#DIV/0!
SlCrRLK1L18	0	0	0	0	0	0	0		#DIV/0!	#DIV/0!	#DIV/0!	#DIV/0!	#DIV/0!		#DIV/0!	#DIV/0!	#DIV/0!	#DIV/0!	#DIV/0!
SlCrRLK1L19	11.24	6.54	11.33	9.67	6.31	3.44	11.76		0.581851	0.853486	0.556929	0.303619	1.03795		-0.781279494722844	-0.228560066343675	-0.844435950837967	-1.71966739111842	0.0537401990158486
SlCrRLK1L20	46.95	54.25	46.06	37.8	59.17	67.52	49.15		1.15548	0.820669	1.28463	1.46591	1.06709		0.208497979678067	-0.285128176684411	0.361351483957168	0.551800492914339	0.0936770054350971
SlCrRLK1L21	0.87	0.41	0.73	0.73	0.61	0.38	0.77		0.471264	1	0.835616	0.520548	1.05479		-1.08539149123064	0	-0.259087221317131	-0.941897045436432	0.0769619818148841
SlCrRLK1L22	13.34	6.25	15.22	7.58	8.25	5.5	16.51		0.468516	0.498029	0.54205	0.361367	1.08476		-1.09383057163514	-1.00569860533245	-0.883502334370367	-1.46846483509152	0.117371761409713
SlCrRLK1L23	0	0	0	0.02	0	0	0		#DIV/0!	#DIV/0!	#DIV/0!	#DIV/0!	#DIV/0!		#DIV/0!	#DIV/0!	#DIV/0!	#DIV/0!	#DIV/0!
SlCrRLK1L24	5.96	6.9	7.03	5.08	8.54	9.07	7.1		1.15772	0.722617	1.21479	1.29018	1.00996		0.21128403120337	-0.468696192300369	0.280711380547955	0.367577861455987	0.014294335319509

## Sheet: Table S9
Table S9. Detailed accession numbers of tomato CrRLK1Ls.
Protein Name	Gene ID (Symbol) in NCBI	Transcript ID in NCBI	Protein ID in NCBI	SGN Locus
SlCrRLK1L1	LOC101245792	XM_026030410.1	XP_025886195.1	Solyc01g059910.3.1
SlCrRLK1L2	LOC101243937	XM_004230830.4	XP_004230878.1	Solyc01g109950.5.1
SlCrRLK1L3	LOC101244537	XM_019212121.2	XP_019067666.1	Solyc02g014030.3.1
SlCrRLK1L4	LOC101264890	XM_004233837.4	XP_004233885.1	Solyc02g069970.4.1
SlCrRLK1L5	LOC101267958	XM_004232977.2	XP_004233025.1	Solyc02g071860.4.1
SlCrRLK1L6	LOC104645871	XM_010318560.3	XP_010316862.1	Solyc02g071880.3.1
SlCrRLK1L7	LOC101255255	XM_004232103.4	XP_004232151.1	Solyc02g089090.3.1
SlCrRLK1L8	SYMRK	NM_001247940.1	NP_001234869.1	Solyc02g091590.4.1
SlCrRLK1L9	LOC101245333	XM_004234609.4	XP_004234657.2	Solyc03g044160.3.1
SlCrRLK1L10	LOC101266705	XM_010319867.3	XP_010318169.1	Solyc03g093380.2.1
SlCrRLK1L11	LOC101262003	XM_026030318.1	XP_025886103.1	Solyc03g115710.1.1
SlCrRLK1L12	LOC101257947	XM_010320221.3	XP_010318523.1	Solyc03g121230.3.1
SlCrRLK1L13	LOC101255396	XM_004239122.4	XP_004239170.1	Solyc05g014240.4.1
SlCrRLK1L14	LOC101266518	XM_004240150.4	XP_004240198.2	Solyc05g054680.1.1
SlCrRLK1L15	LOC101255400	XM_004239714.3	XP_004239762.1	Solyc05g054860.1.1
SlCrRLK1L16	LOC101266127	XM_004240520.4	XP_004240568.1	Solyc06g009540.1.1
SlCrRLK1L17	LOC101266421	XM_004240521.4	XP_004240569.1	Solyc06g009550.5.1
SlCrRLK1L18	LOC101261834	XM_004242987.3	XP_004243035.1	Solyc07g008400.3.1
SlCrRLK1L19	LOC101258688	XM_004246651.4	XP_004246699.1	Solyc09g007280.4.1
SlCrRLK1L20	LOC101259360	XM_004246234.4	XP_004246282.1	Solyc09g015830.3.1
SlCrRLK1L21	LOC101255331	XM_004247035.4	XP_004247083.1	Solyc09g060110.4.1
SlCrRLK1L22	LOC104649482	XM_010328840.3	XP_010327142.1	Solyc10g006870.1.1
SlCrRLK1L23	LOC101259591	XM_004248647.4	XP_004248695.3	Solyc10g054050.3.1
SlCrRLK1L24	LOC101258128	XM_004251247.4	XP_004251295.1	Solyc11g072910.1.1
